# Supplementary material for: Vivid COVID-19 LAMP is an ultrasensitive, quadruplexed test using LNA-modified primers and a zinc ion and 5-Br-PAPS colorimetric detection system
Source: Commun Biol. 2023 Mar 2;6:233. doi: 10.1038/s42003-023-04612-9 (PMC9979146; doi:10.1038/s42003-023-04612-9)
Supplement: Supplementary file 4 — Supplementary Data 1-9 [file 42003_2023_4612_MOESM4_ESM.xlsx]

## Sheet: Supp Data 1
	Supplementary Data 1. Compositions of different LAMP reaction mixes used throughout this study. Description of individual main text figures specify which reaction mix was used for the depicted experiments. GuCl - guanidinium chloride; GuSCN - guanidinium isothiocyanate; TMAC - N,N,N,N-tetramethylammonium chloride; BSA - bovine serum albumin; 5-Br-PAPS - 2-(5-Bromo-2-pyridylazo)-5-[N-propyl-N-(3-s…
	Reaction mix 1x	Composition
	NEB WarmStart
		WarmStart® MasterMix (https://www.neb.com/products/e1700-warmstart-lamp-kit-dna-rna#Product%20Information)	1x
		SYTO 9	1 µM
	NEB WarmStart 1.1
		WarmStart® MasterMix	1x
		MgSO4	+1 mM (9 mM total)
		Triton X-100	0.0005
		Betaine	0.8 M
		SYTO 9	1 µM
	NEB WarmStart 1.2
		WarmStart® MasterMix	1x
		MgSO4	+1 mM (9 mM total)
		Triton X-100	0.0005
		GuSCN	40 mM
		Betaine	0.8 M
		SYTO 9	1 µM
	ZBP 1.0
		Tris-HCl, pH=7.9	20 mM
		KCl	30 mM
		GuSCN	40 mM
		MgSO4	9 mM
		Tween-20	0.001
		Triton X-100	0.0005
		5-Br-PAPS	32 µM
		ZnSO4	16 µM
		dNTPs	1.4 mM
		Betaine	0.8 M
		Bst 2.0 WarmStart® DNA polymerase	320 U/ml
		WarmStart® RTx Reverse Transcriptase	300 U/ml
		SYTO 59	0.5 µM
	ZBP 1.1
		Tris-HCl, pH=7.9	15 mM
		KCl	5 mM
		TMAC	30 mM
		GuCl	50 mM
		MgSO4	9 mM
		Tween-20	0.001
		Triton X-100	0.0005
		5-Br-PAPS	32 µM
		ZnSO4	16 µM
		dNTPs	1.4 mM
		Betaine	0.8 M
		Bst 2.0 WarmStart® DNA polymerase	480 U/ml
		WarmStart® RTx Reverse Transcriptase	300 U/ml
		SYTO 59	0.5 µM
	ZBP 1.1G
		BSA	0.1 mg/ml
		Tris-HCl, pH=7.9	15 mM
		TMAC	25 mM
		GuCl	50 mM
		MgSO4	9 mM
		Tween-20	0.001
		Triton X-100	0.0005
		5-Br-PAPS	32 µM
		ZnSO4	16.75 µM
		dNTPs [20% dUTP, 80% dTTP]	1.4 mM
		Betaine	0.8 M
		Bst 2.0 WarmStart® DNA polymerase	480 U/ml
		WarmStart® RTx Reverse Transcriptase	300 U/ml
		Antarctic Thermolabile UDG	20 U/ml
		SYTO 59	0.5 µM
	ZBP 2.0
		BSA	0.1 mg/ml
		Tris-HCl, pH=7.9	15 mM
		TMAC	25 mM
		GuCl	50 mM
		MgSO4	9 mM
		Tween-20	0.001
		Triton X-100	0.0005
		5-Br-PAPS	32 µM
		ZnSO4	16.75 µM
		dNTPs [20% dUTP, 80% dTTP]	1.4 mM
		Betaine	0.8 M
		Bst 2.0 WarmStart® DNA polymerase	640 U/ml
		WarmStart® RTx Reverse Transcriptase	150 U/ml
		Antarctic Thermolabile UDG	20 U/ml
		SYTO 59	0.5 µM
	ZBP development
		Tris-HCl, pH=7.9	20 mM
		KCl	20 mM
		GuCl	60 mM
		MgSO4	9 mM
		Tween-20	0.001
		Triton X-100	0.0005
		5-Br-PAPS	50 µM
		ZnSO4	25 µM
		dNTPs	1.4 mM
		Bst 2.0 WarmStart® DNA polymerase	320 U/ml
		WarmStart® RTx Reverse Transcriptase	300 U/ml
		SYTO 59	0.5 µM
	PR development
		Tris-HCl, pH=7.9	1.5 or 20 mM
		KCl	20 mM
		GuCl	60 mM
		MgSO4	9 mM
		Tween-20	0.001
		Triton X-100	0.0005
		Phenol Red	100 µM
		dNTPs	1.4 mM
		Bst 2.0 WarmStart® DNA polymerase	320 U/ml
		WarmStart® RTx Reverse Transcriptase	300 U/ml
		SYTO 59	0.5 µM

## Sheet: Supp Data 2
	Supplementary Data 2. RT-LAMP primer sequences used throughout this study. "+N" signifies locked nucleic acid bases.
	Primer set			Sequence (5' → 3')	Reference
	E1	F3		CGTTTCGGAAGAGACAGGT
		B3		GACCAGAAGATCAGGAACT
		FIP		CGCAGTAAGGATGGCTAGTGTTTTTTATAGCGTACTTCTTTTTCTTGCTT
			F1c	CGCAGTAAGGATGGCTAGTGT
			linker	TTTTT
			F2	ATAGCGTACTTCTTTTTCTTGCTT
		BIP		CTTCGATTGTGTGCGTACTGCTGTTTCAGATTTTTAACACGAGAG
			B1c	CTTCGATTGTGTGCGTACTGCTG
			linker	T
			B2	TTCAGATTTTTAACACGAGAG
		LF		ACTAGCAAGAATACCACGAA
		LB		CGTGAGTCTTGTAAAACCTTC
	E2	F3		TACTCATTCGTTTCGGAAGAG
		B3		GACCAGAAGATCAGGAACT
		FIP		CGCAGTAAGGATGGCTAGTGTATGTTGTTTACAGGTACGTTAATAGTTAATAGCG
			F1c	CGCAGTAAGGATGGCTAGTGTA
			linker	TGTTGTTT
			F2	ACAGGTACGTTAATAGTTAATAGCG
		BIP		GTGTGCGTACTGCTGCAATTGATTTTTCAGATTTTTAACACGAGAG
			B1c	GTGTGCGTACTGCTGCAAT
			linker	TGATTT
			B2	TCAGATTTTTAACACGAGAG
		LF		CCACGAAAGCAAGAAAAAGAAGT
		LB		CGTGAGTCTTGTAAAACCTTCT
	E3	F3		TGTACTCATTCGTTTCGGAAG
		B3		CAGGAACTCTAGAAGAATTCAGA
		FIP		CGCAGTAAGGATGGCTAGTGTATTTTGCGTACTTCTTTTTCTTGCTT
			F1c	CGCAGTAAGGATGGCTAGTGTA
			linker	TTTT
			F2	GCGTACTTCTTTTTCTTGCTT
		BIP		CTTCGATTGTGTGCGTACTGCATTTCGAGAGTAAACGTAAAAAGAAGGT
			B1c	CTTCGATTGTGTGCGTACTGC
			linker	ATTT
			B2	CGAGAGTAAACGTAAAAAGAAGGT
		LF		ACTAGCAAGAATACCACGA
		LB		TGCAATATTGTTAACGTGAG
	E1L	F3		CG+TT+TCGGAAGAGACAGGT
		B3		G+ACC+AG+AAGATCAGGAACT
		FIP		CGCAGTAAGGATGGCTAGTGTTTTTTATAGCGTACTTCTTTTTCTTGCTT
			F1c	CGCAGTAAGGATGGCTAGTGT
			linker	TTTTT
			F2	ATAGCGTACTTCTTTTTCTTGCTT
		BIP		CTTCGATTGTGTGCGTACTGCTGTTTCAGATTTTTAACACGAGAG
			B1c	CTTCGATTGTGTGCGTACTGCTG
			linker	T
			B2	TTCAGATTTTTAACACGAGAG
		LF		ACTAGCAAGAATACCACGAA
		LB		CGTGAGTCTTGTAAAACCTTC
	E2L	F3		T+AC+TC+ATTCGTTTCGGAAGAG
		B3		G+ACC+AG+AAGATCAGGAACT
		FIP		CGCAGTAAGGATGGCTAGTGTATGTTGTTTACAGGTACGTTAATAGTTAATAGCG
			F1c	CGCAGTAAGGATGGCTAGTGTA
			linker	TGTTGTTT
			F2	ACAGGTACGTTAATAGTTAATAGCG
		BIP		GTGTGCGTACTGCTGCAATTTTGATTTTTCAGATTTTTAACACGAGAG
			B1c	GTGTGCGTACTGCTGCAAT
			linker	TTTGATTT
			B2	TCAGATTTTTAACACGAGAG
		LF		CCACGAAAGCAAGAAAAAGAAGT
		LB		CGTGAGTCTTGTAAAACCTTCT
	E2.2L	F3		T+AC+TC+ATTCGTTTCGGAAGAG
		B3		G+ACC+AG+AAGATCAGGAACT
		FIP		CGCAGTAAGGATGGCTAGTGTATGTTGTTTGTACGTTAATAGTTAATAGCG
			F1c	CGCAGTAAGGATGGCTAGTGTA
			linker	TGTTGTTT
			F2	GTACGTTAATAGTTAATAGCG
		BIP		GTGTGCGTACTGCTGCAATTTTGATATTTCAGATTTTTAACACGAGAG
			B1c	GTGTGCGTACTGCTGCAAT
			linker	TTTGATAT
			B2	TCAGATTTTTAACACGAGAG
		LF		CCACGAAAGCAAGAAAAAGAAGT
		LB		CGTGAGTCTTGTAAAACCTTCT
	E3L	F3		TG+TAC+TCATTCGTTTCGGAAG
		B3		C+AG+GA+ACTCTAGAAGAATTCAGA
		FIP		CGCAGTAAGGATGGCTAGTGTATTTTGCGTACTTCTTTTTCTTGCTT
			F1c	CGCAGTAAGGATGGCTAGTGTA
			linker	TTTT
			F2	GCGTACTTCTTTTTCTTGCTT
		BIP		CTTCGATTGTGTGCGTACTGCATTTCGAGAGTAAACGTAAAAAGAAGGT
			B1c	CTTCGATTGTGTGCGTACTGC
			linker	ATTT
			B2	CGAGAGTAAACGTAAAAAGAAGGT
		LF		ACTAGCAAGAATACCACGA
		LB		TGCAATATTGTTAACGTGAG
	N2	F3		AACACAAGCTTTCGGCAG	Broughton et al., 2020 = Mammoth Biosciences DETECTR-N2
		B3		GAAATTTGGATCTTTGTCATCC
		FIP		TGCGGCCAATGTTTGTAATCAGCCAAGGAAATTTTGGGGAC
			F1c	TGCGGCCAATGTTTGTAATCAG
			linker
			F2	CCAAGGAAATTTTGGGGAC
		BIP		CGCATTGGCATGGAAGTCACTTTGATGGCACCTGTGTAG
			B1c	CGCATTGGCATGGAAGTCAC
			linker
			B2	TTTGATGGCACCTGTGTAG
		LF		TTCCTTGTCTGATTAGTTC
		LB		ACCTTCGGGAACGTGGTT
	N2L	F3		A+AC+ACAAGCTTTCGGCAG
		B3		G+A+AATT+TGGATCTTTGTCATCC
		FIP		TGCGGCCAATGTTTGTAATCAGCCAAGGAAATTTTGGGGAC
			F1c	TGCGGCCAATGTTTGTAATCAG
			linker
			F2	CCAAGGAAATTTTGGGGAC
		BIP		CGCATTGGCATGGAAGTCACTTTGATGGCACCTGTGTAG
			B1c	CGCATTGGCATGGAAGTCAC
			linker
			B2	TTTGATGGCACCTGTGTAG
		LF		TTCCTTGTCTGATTAGTTC
		LB		ACCTTCGGGAACGTGGTT
	N2.2L	F3		A+AC+ACAAGCTTTCGGCAG
		B3		G+A+AATT+TGGATCTTTGTCATCC
		FIP		TGCGGCCAATGTTTGTAATCAGCATCACCAAGGAAATTTTGGGGAC
			F1c	TGCGGCCAATGTTTGTAATCAG
			linker	CATCA
			F2	CCAAGGAAATTTTGGGGAC
		BIP		CGCATTGGCATGGAAGTCACTTTGATGGCACCTGTGTAG
			B1c	CGCATTGGCATGGAAGTCAC
			linker
			B2	TTTGATGGCACCTGTGTAG
		LF		TTCCTTGTCTGATTAGTTC
		LB		ACCTTCGGGAACGTGGTT
	R7.62L	F3		C+ACC+TTA+TGGGTTGGGATT
		B3		ACA+TA+TAGTGAACCGCCAC
		FIP		TTGCGAGCAAGAACAAGTGAGGGTTATTAGATCCTAAATGTGATAGAGCC
			F1c	TTGCGAGCAAGAACAAGTGAGG
			linker	GTTATTAG
			F2	ATCCTAAATGTGATAGAGCC
		BIP		AC+A+ACGTGTTGTAGCTTGTCACATTTCTTATACATGACCATTTCACTCAA
			B1c	AC+A+ACGTGTTGTAGCTTGTCACA
			linker	TTTCTTAT
			B2	ACATGACCATTTCACTCAA
		LF		ATTCTAAGCATGTTAGGCATG
		LB		CCGTTTCTATAGATTAGCTAATGAG
	As1.2L	F3		CGG+TGG+ACAAATTGTCAC	modified from Rabe & Cepko 2020
		B3		C+T+TCTCTGGATTTAACACACTT
		FIP		TCAGCACACAAAGCCAAAAATTTATTTTAGTGCAAAGGAAATTAAGGAG
			F1c	TCAGCACACAAAGCCAAAAATTTATTT
			linker	TA
			F2	GTGCAAAGGAAATTAAGGAG
		BIP		TAT+TGGTGGAGCTAAACTTAAAGCCTTAATCTGTACAATCCCTTTGAGTG
			B1c	TAT+TGGTGGAGCTAAACTTAAAGCCTT
			linker	AA
			B2	TCTGTACAATCCCTTTGAGTG
		LF		ACAAGCTTAAAGAATGTCTGAACA
		LB		GAATTTAGGTGAAACATTTGTCACG
	hRPP30-L1585	F3		TCTTTCATGTATTCAAATCAGC
		B3		TCTACTTAACATGATCCCATT
		FIP		CATGAAGCAGTGAAGGAAGAGATGCTATAGAATTTGTGGAAGG
			F1c	CATGAAGCAGTGAAGGAAGAGA
			linker
			F2	TGCTATAGAATTTGTGGAAGG
		BIP		TAGAAACCCCTAAAACGCTAATGGAAGTTGGTTCAGTCCGAT
			B1c	TAGAAACCCCTAAAACGCTAAT
			linker	GG
			B2	AAGTTGGTTCAGTCCGAT
		LF		TTACATGTGTATCCTCTCT
		LB		ATTGATTTTCCTGATAGCTG

## Sheet: Supp Data 3
	Supplementary Data 3. Diagnostic parameters of compared SARS-CoV-2 LAMP assays on low viral load extracted RNA and direct gargle samples. Inconclusive samples were treated as positive. PPA - positive percent agreement; NPA - negative percent agreement; CI - confidence interval.
	Vivid COVID-19 LAMP
	Extracted RNA
			RT-LAMP
			Pos	Neg	Total	PPA (95% CI)	NPA (95% CI)
	RT-qPCR	Pos	47	1	48	97.9% (89.10-99.89%)
		Neg	0	32	32		100% (89.28-100%)
	Direct Gargle
			RT-LAMP
			Pos	Neg	Total	PPA (95% CI)	NPA (95% CI)
	RT-qPCR	Pos	48	0	48	100% (92.59-100%)
		Neg	0	32	32		100% (89.28-100%)
	SARS-CoV-2 Colorimetric ReadiLAMP™ Kit (Comparator 1) (A52539, Thermo Fisher Scientific)
	Extracted RNA
			RT-LAMP
			Pos	Neg	Total	PPA (95% CI)	NPA (95% CI)
	RT-qPCR	Pos	45	3	48	93.8% (83.16-97.85%)
		Neg	0	32	32		100% (89.28-100%)
	Direct Gargle
			RT-LAMP
			Pos	Neg	Total	PPA (95% CI)	NPA (95% CI)
	RT-qPCR	Pos	40	8	48	83.3% (70.42-91.30%)
		Neg	0	32	32		100% (89.28-100%)
	SARS-CoV-2 Rapid Colorimetric LAMP (Comparator 2) (E2019S, New England Biolabs)
	Extracted RNA
			RT-LAMP
			Pos	Neg	Total	PPA (95% CI)	NPA (95% CI)
	RT-qPCR	Pos	47	1	48	97.9% (89.10-99.89%)
		Neg	11	21	32		65.6% (48.31-79.59%)
	Direct Gargle
			RT-LAMP
			Pos	Neg	Total	PPA (95% CI)	NPA (95% CI)
	RT-qPCR	Pos	9	39	48	18.8% (10.19-31.94%)
		Neg	3	29	32		90.6% (75.78-96.76%)
	Rabe&Cepko SARS-CoV-2 LAMP assay (Comparator 3) (doi:10.1073/pnas.2011221117)
	Extracted RNA
			RT-LAMP
			Pos	Neg	Total	PPA (95% CI)	NPA (95% CI)
	RT-qPCR	Pos	38	10	48	79.2% (65.74-88.27%)
		Neg	0	32	32		100% (89.28-100%)
	Direct Gargle
			RT-LAMP
			Pos	Neg	Total	PPA (95% CI)	NPA (95% CI)
	RT-qPCR	Pos	28	20	48	58.3% (44.28-71.15%)
		Neg	0	32	32		100% (89.28-100%)

## Sheet: Supp Data 4
	Supplementary Data 4. Vivid COVID-19 LAMP In silico cross-reactivity analysis.
	Pathogen	GenBank	Primers with ≥ 80% identity
			Set	Primer	Identity
	SARS coronavirus Tor2	NC_004718.3	E2.2L	F3	0.952
				B3	0.95
				F1c	0.954
				F2	1
				B1c	1
				B2	0.952
				LF	1
			R7.62L	F3	1
				B3	0.947
				F1c	0.955
				F2	0.9
				B2	0.895
				LF	0.857
				LB	0.88
			N2.2L	F3	0.833
				B3	0.909
				F1c	1
				F2	0.947
				B1c	1
				LF	0.947
				LB	0.833
	Respiratory syncytial virus	U39661.1	none
	Middle East respiratory syndrome-related coronavirus isolate HCoV-EMC/2012	NC_019843.3	R7.62L	F3	0.947
				F2	0.8
				LF	0.81
	Influenza B virus (B/California/40/2018)	MK715533.1	none
	Influenza B virus (B/California/24/2019)	MN230203.1	none
	Influenza A virus (A/canine/Illinois/12191/2015(H3N2))	KT002533.1	none
	Influenza A virus (A/California/04/2009(H1N1))	FJ966079.1	none
	Human rhinovirus 14	NC_001490.1	none
	Human parainfluenza virus 4a strain M-25	NC_021928.1	none
	Human parainfluenza virus 3 strain HPIV3/MEX/1526/2005	KF530234.1	none
	Human parainfluenza virus 2 strain GREER	AF533012.1	none
	Human parainfluenza virus 1 strain Washington/1964	AF457102.1	none
	Human metapneumovirus isolate 00-1	NC_039199.1	none
	Human coronavirus OC43	NC_006213.1	R7.62L	F3	0.842
				B2	0.895
	Human coronavirus NL63	NC_005831.2	R7.62L	F3	0.842
				F2	0.9
	Human coronavirus HKU1	NC_006577.2	R7.62L	F3	0.842
				B2	0.895
	Human coronavirus 229E	NC_002645.1	R7.62L	F2	0.9
	Human adenovirus type 1	AC_000017.1	none
	Enterovirus D68 isolate NY328	KP745766.1	none
	Bordetella pertussis	HE965805	none
	Candida albicans strain TIMM 1768	CP032012.1 - CP032019.1	E2.2L	LF	0.826
			N2.2L	B3	0.864
			As1.2L	LB	0.88
				B3	0.864
	Chlamydia pneumoniae TW-183	AE009440.1	E2.2L	B1c	0.895
			N2.2L	LF	0.842
	Haemophilus influenzae strain Hi375	CP009610.1	none
	Legionella pneumophila strain Philadelphia-1	CP013742.1	R7.62L	B2	0.95
	Mycobacterium tuberculosis H37Rv	AL123456.3	none
	Mycoplasma pneumoniae FH	CP010546.1	As1.2L	LB	0.913
	Pseudomonas aeruginosa PAO1	AE004091.2	E2.2L	B1c	0.895
	Staphylococcus aureus subsp. aureus NCTC 8325	CP000253.1	none
	Streptococcus pneumoniae strain D39V	CP027540	none
	Streptococcus pyogenes strain NGAS638	CP010450.1	none
	Streptococcus salivarius	LR793266.1	As1.2L	F3	0.833

## Sheet: Supp Data 5
	Supplementary Data 5. Detailed patient sample information for variant-specific samples used in this study. Ct - PCR cycle threshold.
	Variant of Concern	Sample ID	Pango Lineage	Name	GISAID Accession Number	Ct
	Alpha	1	B.1.1.7	hCoV-19/Slovakia/UKBA-2701/2021	EPI_ISL_1797820	32.56
	Alpha	2	B.1.1.7	hCoV-19/Slovakia/UKBA-2789/2021	EPI_ISL_1797876	30.535
	Alpha	3	B.1.1.7	hCoV-19/Slovakia/UKBA-2791/2021	EPI_ISL_1797878	32.03
	Beta	4	B.1.351	hCoV-19/Slovakia/UKBA-1611/2021	EPI_ISL_1239421	31.65
	Beta	5	B.1.351	hCoV-19/Slovakia/UKBA-1630/2021	EPI_ISL_1239423	33.48
	Delta	6	AY.9.2	hCoV-19/Slovakia/MDX-12-09/2021	EPI_ISL_3493030	33.175
	Delta	7	AY.9.2	hCoV-19/Slovakia/MDX-12-11/2021	EPI_ISL_3493032	33.115
	Delta	8	AY.4	hCoV-19/Slovakia/MDX-12-14/2021	EPI_ISL_3493034	32.485
	Omicron	9	BA.1.1.1	hCoV-19/Slovakia/UKBA-8703/2022	EPI_ISL_9594396	31.005
	Omicron	10	BA.1.20	hCoV-19/Slovakia/UKBA-8706/2022	EPI_ISL_9594432	31.19
	Omicron	11	BA.1.1	hCoV-19/Slovakia/UKBA-8708/2022	EPI_ISL_9594448	32.245
	Omicron	12	BA.2	hCoV-19/Czech Republic/FNHK-Ps-004705/2022	EPI_ISL_12010122	32.615
	Omicron	13	BA.2.9	hCoV-19/Czech Republic/FNHK-Ps-004704/2022	EPI_ISL_12010121	32.955
	Omicron	14	BA.2.3	hCoV-19/Czech Republic/FNHK-Ps-004703/2022	EPI_ISL_12010120	32.525
	Omicron	15	BA.2.12.1	hCoV-19/Slovakia/BA_22_00030626/2022	EPI_ISL_13229090	31.995
	Omicron	16	BA.2.12.1	hCoV-19/Slovakia/BA_22_00031047/2022	EPI_ISL_13229169	31.94
	Omicron	17	BA.2.12.1	hCoV-19/Slovakia/BA_22_00030980/2022	EPI_ISL_13229127	32.865
	Omicron	18	BA.4	hCoV-19/Slovakia/BA_22_00031592/2022	EPI_ISL_13445426	31.075
	Omicron	19	BA.4.1	hCoV-19/Slovakia/BA_22_00031032/2022	EPI_ISL_13229158	32.015
	Omicron	20	BA.4.1	hCoV-19/Slovakia/BA_22_00031033/2022	EPI_ISL_13229160	32.045
	Omicron	21	BA.5.3	hCoV-19/Slovakia/BA_22_00031561/2022	EPI_ISL_13445465	32.24
	Omicron	22	BA.5.1	hCoV-19/Slovakia/BA_22_00031482/2022	EPI_ISL_13445519	32.415
	Omicron	23	BA.5.1	hCoV-19/Slovakia/BA_22_00031537/2022	EPI_ISL_13445524	32.51

## Sheet: Supp Data 6
	Supplementary Data 6. Diagnostic parameters of ZBP RT-LAMP (RNA and direct) and Vivid COVID-19 LAMP. PPA - percent positive agreement; NPA - negative percent agreement; CI - confidence interval; Ct - PCR cycle threshold.
	RNA SARS-CoV-2 ZBP RT-LAMP
	All samples (gargle + swab)
			RT-LAMP
		Ct	Pos	Neg	Total	PPA (95% CI)	NPA (95% CI)
	RT-qPCR	≤40	119	20	139	85.6% (78.82-90.49%)
		<32	90	0	90	100% (95.91-100%)
		Neg	0	111	111		100% (96.65-100%)
	Gargle only
			RT-LAMP
		Ct	Pos	Neg	Total	PPA (95% CI)	NPA (95% CI)
	RT-qPCR	≤40	47	11	58	81% (69.15-89.07%)
		<32	30	0	30	100% (88.65-100%)
		Neg	0	63	63		100% (94.25-100%)
	Swab only
			RT-LAMP
		Ct	Pos	Neg	Total	PPA (95% CI)	NPA (95% CI)
	RT-qPCR	≤40	72	9	81	88.9% (80.21-94.04%)
		<32	60	0	60	100% (93.98-100%)
		Neg	0	48	48		100% (92.59-100%)
	Direct SARS-CoV-2 ZBP RT-LAMP
	All samples (gargle + swab)
			RT-LAMP
		Ct	Pos	Neg	Total	PPA (95% CI)	NPA (95% CI)
	RT-qPCR	≤40	55	20	75	73.3% (62.37-82.02%)
		<32	48	0	48	100% (92.59-100%)
		Neg	0	56	56		100% (93.58-100%)
	Gargle only
			RT-LAMP
		Ct	Pos	Neg	Total	PPA (95% CI)	NPA (95% CI)
	RT-qPCR	≤40	21	11	32	65.6% (48.31-79.59%)
		<32	16	0	16	100% (80.64-100%)
		Neg	0	32	32		100% (89.28-100%)
	Swab only
			RT-LAMP
		Ct	Pos	Neg	Total	PPA (95% CI)	NPA (95% CI)
	RT-qPCR	≤40	34	9	43	79.1% (64.79-88.58%)
		<32	32	0	32	100% (89.28-100%)
		Neg	0	24	24		100% (86.2-100%)
	Vivid COVID-19 LAMP
	All samples (gargle only)
			RT-LAMP
		Ct	Pos	Neg	Total	PPA (95% CI)	NPA (95% CI)
	RT-qPCR	≤40	102	6	108	94.44% (88.41-97.43%)
		<34	88	0	88	100.00% (95.82-100.00%)
		Neg	0	65	65		100% (94.42-100%)

## Sheet: Supp Data 7
	Supplementary Data 7. Comparison of 10 key features between Vivid COVID-19 LAMP and other state-of-the-art LAMP tests.
	Key features	Vivid COVID-19 LAMP	Invitrogen™ Colorimetric ReadiLAMP™ Kit for SARS-CoV-2	New England Biolabs SARS-CoV-2 Rapid Colorimetric LAMP Assay Kit	Rabe and Cepko - Orf1a-Harvard Medical School Enhanced (Orf1a-HMSe)
	Targets	4 (E, ORF1a, RdRp, and N genes)	Proprietary	2 (E and N genes)	1 (ORF1a gene)
	Multiplexing	Quadruplex	Unknown	Duplex	Singleplex
	Internal control	Human RNase P 1	Human beta actin	Human rActin (exon-exon junction)	None
	Positive control	SARS-CoV-2 Control RNA	SARS-CoV-2 Control RNA	SARS-CoV-2 N-gene (plasmid)	None
	Speed (direct format) - Inactivation - LAMP reaction	50 min - 10 min - 40 min	35 min - 5 min - 30 min	30-40 min - None specified - 30-40 min	35-45 min - 5 min - 30-40 min
	Sample input (% of total volume) - Direct format - Extracted RNA	8 µl (16%) 8 µl (16%)	2 µl (8%) 5-12.5 µl (20-50%)	1 µl (4%) 2-5 µl (8-20%)	5 µl (20%) 5 µl (20%) 3
	Limit of detection - Direct format - Extracted RNA	2 copies/µl of sample input 1 copy/µl of sample input	50-250 copies/µl of sample input 4-25 copies/µl of sample input	Unknown 25 copies/µl of sample input	10-50 copies/μL of sample input 1-2 copies/μL of sample input 2
	Colorimetric detection system	pH-independent magenta → yellow	pH-independent purple → blue	pH-dependent red → yellow	pH-dependent red → yellow
	Contamination prevention	UDG and dUTP	None	UDG and dUTP	None
	Other innovations	LNA-modified primers	Proprietary Bst-derived DNA polymerase	Optional guanidine hydrochloride	Glass milk rapid purification
	Footnotes 1 The commercialized version of the Vivid COVID-19 LAMP assay comes with an optional internal control targeting human RNase P. 2 LoD for extracted RNA refers to rapid extraction protocol when starting with 0.5 mL of saliva. 3 For glass milk rapid purification protocol, 25 μL of master mix is added directly to silica pellet.

## Sheet: Supp Data 8
	Supplementary Data 8. Summarized data of field testing performed with Vivid COVID-19 LAMP in Slovakia.
	Event	Testing site(s)	Date	Sliding 7-day median		Vivid COVID-19 LAMP results
						Positivity rate	No. Tests
				Incidencea	PCR positivity rateb		Total	Positive	Negative
	Globsecc, g	Bratislava	14-17/06/2021	62	0.0151	0.00151745	659	1	658
	IIHF Qualifying Roundd, g	Bratislava	23-25/08/2021	84	0.0144	0	341	0	341
	Canoe Slalom World Championshipsd, g	Šamorín	14-24/09/2021	742	0.0851	0.000794913	1258	1	1257
	Pohoda on the Groundd	Trenčín	06-10/07/2021	21	0.0052	0	433	0	433
	International Handball Tournamente, g	Bratislava, Košice	06-14/01/2022	2980	0.2271	0.0102273	880	9	871
	Private testing 1d	Bratislava	10/01/2022	2980	0.2271	0.00843882	474	4	470
	National Public Testing - Slovakiaf	Trnava, Prešov, Brezno, Prievidza, Humenné	10/02 - 11/03/2022	17536	0.5516	0.467457	4133	1932	2201
	Private testing 2d	Bratislava	5/09/2022	325	0.2625	0.0036036	555	2	553
	a Sourced from official governmental site tracking COVID-19 statistics in Slovakia at https://covid-19.nczisk.sk/sk. For multi-day events, their midpoint was used to determine incidence. Expressed as absolute number of cases. b Sourced from official data as above. For multi-day events, their midpoint was used to determine incidence. c All samples were re-tested by RT-qPCR and found 100% concordan…

## Sheet: Supp Data 9
	Supplementary Data 9. Confusion matrices (3x3) with raw numerical data comparing system performance with a human operator. Cells represent a specific human-system class combination and numbers inscribed in them represent the number of cases for that given combination.
	SARS-CoV-2		System
			Negative	Inconclusive	Positive
	Human operator	Negative	2405	44	0
		Inconclusive	10	130	1
		Positive	3	12	1793
	RNase P		System
			Negative	Inconclusive	Positive
	Human operator	Negative	218	3	0
		Inconclusive	1	95	1
		Positive	1	44	4037
