# Supplementary material for: Vivid COVID-19 LAMP is an ultrasensitive, quadruplexed test using LNA-modified primers and a zinc ion and 5-Br-PAPS colorimetric detection system
Source: Commun Biol. 2023 Mar 2;6:233. doi: 10.1038/s42003-023-04612-9 (PMC9979146; doi:10.1038/s42003-023-04612-9)
Supplement: Supplementary file 5 — Supplementary Data 10 [file 42003_2023_4612_MOESM5_ESM.xlsx]

## Sheet: Main Fig 1
	1a
				Specific amplification									Non-specific amplification
			Replicate	E3			E2			E1			E3			E2			E1
				600	200	NTC	600	200	NTC	600	200	NTC	600	200	NTC	600	200	NTC	600	200	NTC
		TTR	1	24.84	54.25			21.655		25.045	21.31
			2	23.765			22.055			25.16
			3	26.93	24.71		50.62			23.245					52.85
			4				18.305			27.015	22.665				62.36
			5	25.52						20.23					70.985
			6	24.46						22.495	20.035
			7	21.08			24.12
			8	21.27			19.705	19.32
			MEAN	23.9807	39.48		26.961	20.4875		23.865	21.3367				62.065
			SD	2.15424	20.8879		13.4114	1.65109		2.38606	1.3152				9.0711
			SEM	0.814225	14.77		5.99777	1.1675		0.974106	0.759333				5.2372
	1b
				Specific amplification									Non-specific amplification
			Replicate	E3L			E2L			E1L			E3L			E2L			E1L
				600	200	NTC	600	200	NTC	600	200	NTC	600	200	NTC	600	200	NTC	600	200	NTC
		TTR	1	19.445	21.11		14.77	18.705		14.315	15.43				58.795
			2	17.205			15.17	15.72		16.72	16.47				67.65
			3	17.965	20.3		14.8	14.26		15.155	18.775				80.585			75.615			89.675
			4	18.725			14.17	14.54		16.17
			5	17.925	21.095		13.385	15.715		16.02	18.86				66.94
			6	16.785	18.595		13.735	17.5		16.825	20.255				88.63			88.28
			7	16.82	23.14		14.18	23.135		15.815					89.84
			8	17.025			14.92	20.22		17.265	16.71
			MEAN	17.7369	20.848		14.3913	17.4744		16.0356	17.75				75.4067			81.9475			89.675
			SD	0.96495	1.64006		0.624881	3.07553		0.956621	1.82538				12.789			8.95551
			SEM	0.341161	0.733459		0.220929	1.08736		0.338217	0.74521				5.22108			6.3325
	1c
				Specific amplification												Non-specific amplification
			Replicate	E1L						E2L						E1L						E2L
				400	200	100	50	25	NTC	400	200	100	50	25	NTC	400	200	100	50	25	NTC	400	200	100	50	25	NTC
		TTR	1	18.925	19.595	19.66				18.07	18.225	21.06
			2	17.02	50.125	19.945				17.13	17.62	23.495								47.6
			3	18.345	20.05	38.625	22.865			17.4	18.035	19.46		20.785						77.605
			4	19.29	18.905	31.73		18.475		18.97	19.195	20.895	19.87													49.595
			5	17.105	19.24		21.375	27.75		17.875	20.185	19.245	29.29	23.485
			6	16.445						19.32	25.35	40.165	18.21	20.765						68.435
			7	18.3	19.555					18.595	60.045	17.47													72.385
			8	19.705	18.595					18.45	19.66	52.28	20.52						67.305
			MEAN	18.1419	23.7236	27.49	22.12	23.1125		18.2262	24.7894	26.7587	21.9725	21.6783					67.305	64.5467					72.385	49.595
			SD	1.17438	11.6517	9.3131	1.05359	6.55842		0.752874	14.4528	12.5617	4.97435	1.56465						15.3758
			SEM	0.415206	4.40394	4.65655	0.745	4.6375		0.266181	5.10985	4.44125	2.48718	0.903352						8.87721

## Sheet: Main Fig 2
	2a
		Temperature	65 °C	62.5 °C	60 °C
			0	25	50
		Ethylene glycol	0	0.02	0.04	0.06
			0	0	-6.25	-25
		DMSO	0	0.025	0.05	0.075
			0	6.25	-6.25	-18.75
		MgSO4	8 mM	9 mM	10 mM	11 mM
			0	18.75	6.25	0
		Betaine	0 M	0.4 M	0.8 M	1.2 M
			0	12.5	37.5	12.5
		Triton X-100	0	0.0005	0.001
			0	18.75	6.25
		ET SSB	0 ng/μl	10 ng/μl	25 ng/μl	40 ng/μl
			0	0	12.5	18.75
	2c
				F2			B3
			Replicate	E2L - B2(58) + F2(58)	E2L - B2(55) + F2(58)	E2L - B2(52) + F2(58)	E2L - F2(58) + B2(52)	E2L - F2(55) + B2(52)	E2L - F2(52) + B2(52)
		TTR	1	29.43	21.92	20.375	20.18	20.7	16.615
			2	19.855	17.71	19.535	19.425	16.97	19.93
			3	20.52	19.345	17.185	19.145	22.725	18.825
			4	32.99	22.91	17.275	19.335	17.62	20.43
			5	21.86	20.665	17.645		20.045	18.565
			6	22.48	19.66	17.605	21.845	18.585	20.695
			7	36.68	19.15	17.89	20.065	22.5	16.355
			8	37.855	18.39		20.57	17.5	17.58
			MEAN	27.7087	19.9688	18.2157	20.0807	19.5806	18.6244
			SD	7.45646	1.76037	1.23525	0.933079	2.26332	1.67223
			SEM	2.63626	0.622384	0.466882	0.352671	0.800203	0.591224
	2d
				Specific amplification				Non-specific amplification
			Replicate	E2.2L	1.5x LF/LB	2x F3/B3	2xF3/B3 + 1.5xLF/LB	E2.2L	1.5x LF/LB	2x F3/B3	2x F3/B3 + 1.5x LF/LB
		TTR	1	25.52	19.32	21.515				73.725	73.54
			2	22.635	27.49	21.57				84.68	75.605
			3	37.37	22.88	24.65	18.735
			4		29.295		19.86
			5	23.755	21.845
			6	24.065	44.62	44.01	20.74
			7	30.48		22.815	19.67
			8	27.57	19.94	40.51	21.22
			9	21.715	23.005		19.55
			10	26.405	19.775		39.375
			11	22.195	19.615	27.49
			12	47.59	19.95		21.055
			13			25.655	37.6
			14		21.41	21.445	18.125
			15	28.17	20.27	29.67
			16	28.525	21	22.54
			17				75.29
			18
			19			85.485
			MEAN	28.1535	23.6011	32.2796	28.2927			79.2025	74.5725
			SD	7.2	6.74566	18.3412	17.304			7.74635	1.46018
			SEM	1.99692	1.80285	5.29465	5.21734			5.4775	1.0325

## Sheet: Main Fig 3
	3a
			Replicate	E2.2L + N2.2L	R7.62L + E2.2L + N2.2L
		TTR	1	17.65
			2	16.03	15.3
			3	16.84	15.36
			4
			5	28.37	16.635
			6	16.81	14.185
			7	31.72	16.905
			8	17.175	15.24
			9	21.87	17.985
			10	18.37	17.415
			11	15.865	23.615
			12	17.94
			13	14.64	16.42
			14		14.365
			15	17.695	15.845
			16	17.375	16.81
			17		15.675
			18	18.815	18.66
			19		14.425
			20	20.33	16.88
			21		17.45
			22	17.62	14.44
			23	17.365	15.715
			24		15.47
			MEAN	19.0267	16.4188
			SD	4.35443	2.06283
			SEM	1.02635	0.450146

## Sheet: Main Fig 4
	4b
			Absorbance
		Wavelength [nm]
		330	0.08505	0.07395	0.07115	0.07765	0.05515	0.06215
		332	0.083667	0.072867	0.069067	0.075867	0.055767	0.062367
		334	0.08455	0.07325	0.06965	0.07515	0.05385	0.06115
		336	0.082883	0.072083	0.067783	0.074583	0.054183	0.060683
		338	0.08405	0.07225	0.06885	0.07345	0.05315	0.06025
		340	0.082567	0.071967	0.067867	0.073967	0.053867	0.060267
		342	0.0835	0.0728	0.0693	0.0746	0.0543	0.0612
		344	0.08345	0.07265	0.06885	0.07525	0.05575	0.06215
		346	0.082917	0.072717	0.068817	0.074517	0.056217	0.062317
		348	0.08275	0.07315	0.06955	0.07715	0.05905	0.06495
		350	0.081617	0.071517	0.069217	0.076217	0.058917	0.065217
		352	0.080867	0.072367	0.070667	0.078067	0.061467	0.067767
		354	0.08045	0.07205	0.07085	0.07895	0.06325	0.07035
		356	0.079583	0.071583	0.071283	0.080983	0.065883	0.072183
		358	0.078783	0.071183	0.072083	0.081783	0.067683	0.074383
		360	0.076783	0.070983	0.072583	0.083983	0.070883	0.077583
		362	0.076833	0.070633	0.073333	0.085333	0.073633	0.080033
		364	0.0752	0.0705	0.0742	0.0879	0.0771	0.0834
		366	0.073717	0.069117	0.073917	0.089217	0.079717	0.087217
		368	0.072717	0.070017	0.076417	0.093417	0.084617	0.091917
		370	0.070767	0.068767	0.076967	0.095467	0.089067	0.096167
		372	0.07075	0.06955	0.07895	0.09895	0.09275	0.10015
		374	0.06975	0.06975	0.08025	0.10165	0.09845	0.10595
		376	0.0681	0.0699	0.0825	0.1042	0.1026	0.1103
		378	0.068	0.0695	0.0835	0.1081	0.1077	0.1158
		380	0.06505	0.06875	0.08485	0.11175	0.11255	0.12055
		382	0.064633	0.069533	0.086933	0.114933	0.117233	0.125433
		384	0.064083	0.069683	0.089083	0.119683	0.124583	0.132983
		386	0.063367	0.070167	0.090267	0.122067	0.128267	0.137167
		388	0.063083	0.071183	0.093383	0.127083	0.135183	0.143583
		390	0.062817	0.071917	0.095817	0.130517	0.140117	0.150617
		392	0.0628	0.0732	0.0994	0.1359	0.1472	0.1564
		394	0.062933	0.074133	0.101133	0.139533	0.151933	0.161933
		396	0.063333	0.075733	0.104633	0.145033	0.159533	0.169333
		398	0.0636	0.0772	0.1086	0.1506	0.1654	0.1762
		400	0.0644	0.0787	0.1121	0.1567	0.1742	0.1845
		402	0.06455	0.08075	0.11605	0.16255	0.18145	0.19205
		404	0.065533	0.082733	0.119733	0.168333	0.189433	0.199833
		406	0.065917	0.084217	0.123817	0.174517	0.197317	0.208317
		408	0.067217	0.086517	0.128117	0.180117	0.204417	0.215817
		410	0.066917	0.088417	0.132717	0.187917	0.214517	0.226117
		412	0.0688	0.0909	0.1381	0.1953	0.2241	0.236
		414	0.06915	0.09325	0.14205	0.20295	0.23245	0.24435
		416	0.071217	0.096217	0.147617	0.210417	0.242217	0.254217
		418	0.072067	0.098567	0.152467	0.217167	0.253767	0.266367
		420	0.07305	0.10115	0.15745	0.22525	0.26195	0.27425
		422	0.0739	0.1032	0.1622	0.2314	0.2712	0.2837
		424	0.07485	0.10585	0.16635	0.23885	0.27895	0.29135
		426	0.0766	0.1082	0.171	0.2443	0.288	0.3009
		428	0.077633	0.110433	0.175033	0.251033	0.294133	0.307833
		430	0.0792	0.1133	0.1798	0.2575	0.3041	0.3175
		432	0.080983	0.115783	0.184083	0.264083	0.310883	0.324383
		434	0.08275	0.11825	0.18815	0.26835	0.31795	0.33145
		436	0.08405	0.12015	0.19085	0.27415	0.32305	0.33655
		438	0.086083	0.123483	0.195083	0.277783	0.328583	0.342183
		440	0.087533	0.125333	0.196933	0.280933	0.331933	0.346133
		442	0.0898	0.1275	0.2002	0.2843	0.336	0.3494
		444	0.091733	0.128833	0.202133	0.286433	0.337433	0.351333
		446	0.0943	0.1314	0.2043	0.2885	0.3399	0.3531
		448	0.096967	0.133267	0.206267	0.289467	0.340567	0.353967
		450	0.0998	0.1361	0.2081	0.2904	0.3403	0.3534
		452	0.1031	0.1382	0.2091	0.2906	0.3399	0.3527
		454	0.106367	0.140467	0.209767	0.289067	0.336267	0.349267
		456	0.11065	0.14305	0.21015	0.28735	0.33415	0.34635
		458	0.1147	0.1453	0.21	0.2846	0.3275	0.3394
		460	0.1191	0.148	0.21	0.2806	0.3239	0.3352
		462	0.122217	0.149517	0.209217	0.278717	0.317517	0.328717
		464	0.129417	0.152317	0.209017	0.272717	0.311817	0.322717
		466	0.134317	0.156217	0.208117	0.269217	0.300617	0.310217
		468	0.140833	0.158633	0.207833	0.264533	0.295533	0.304833
		470	0.14595	0.16245	0.20795	0.26005	0.28665	0.29455
		472	0.153267	0.164967	0.206967	0.254767	0.279867	0.287067
		474	0.161633	0.171233	0.207033	0.249033	0.267533	0.273933
		476	0.168467	0.174467	0.207467	0.244667	0.260867	0.267267
		478	0.17805	0.18055	0.20845	0.23995	0.25215	0.25745
		480	0.187567	0.186167	0.210367	0.236367	0.244967	0.249267
		482	0.20065	0.19475	0.21245	0.23235	0.23465	0.23845
		484	0.21075	0.20095	0.21455	0.22875	0.22935	0.23195
		486	0.220667	0.207467	0.216367	0.226067	0.220667	0.222167
		488	0.230317	0.214117	0.219417	0.223817	0.215517	0.217217
		490	0.24285	0.22235	0.22245	0.22075	0.20825	0.20835
		492	0.254517	0.228117	0.224717	0.218817	0.203217	0.202717
		494	0.262533	0.237933	0.228733	0.215833	0.196333	0.194633
		496	0.2762	0.2444	0.2313	0.2149	0.1907	0.1889
		498	0.285983	0.251583	0.235383	0.212983	0.184783	0.181583
		500	0.298183	0.258383	0.237883	0.212083	0.181183	0.177483
		502	0.308733	0.269233	0.243233	0.210633	0.175433	0.170633
		504	0.326917	0.277317	0.247217	0.209917	0.169917	0.163917
		506	0.33725	0.28875	0.25385	0.20915	0.16585	0.15895
		508	0.353867	0.298467	0.258467	0.209767	0.160867	0.153167
		510	0.373633	0.316133	0.268333	0.210033	0.156333	0.147733
		512	0.38875	0.32455	0.27375	0.21165	0.15165	0.14025
		514	0.410583	0.340883	0.283983	0.212083	0.147483	0.136283
		516	0.431267	0.356167	0.291767	0.213867	0.142067	0.129067
		518	0.452767	0.372167	0.301067	0.214567	0.136567	0.122467
		520	0.465217	0.380817	0.305717	0.214617	0.132817	0.117217
		522	0.479233	0.390733	0.311033	0.213233	0.127133	0.111033
		524	0.485633	0.395133	0.311733	0.210933	0.121933	0.104733
		526	0.48845	0.39555	0.30975	0.20575	0.11475	0.09715
		528	0.4865	0.3933	0.3069	0.2026	0.1102	0.0929
		530	0.482983	0.389983	0.302883	0.197683	0.105683	0.088383
		532	0.47765	0.38495	0.29815	0.19325	0.10135	0.08365
		534	0.471533	0.379533	0.292733	0.188433	0.096433	0.078833
		536	0.468383	0.375683	0.288883	0.184483	0.092083	0.074983
		538	0.46575	0.37425	0.28635	0.18125	0.08895	0.07085
		540	0.465317	0.372517	0.284317	0.178917	0.085117	0.068017
		542	0.4673	0.3737	0.2844	0.1775	0.0832	0.0653
		544	0.4715	0.3762	0.286	0.1773	0.0813	0.0628
		546	0.477933	0.381733	0.288133	0.177433	0.079833	0.061033
		548	0.48795	0.38905	0.29375	0.17915	0.07855	0.05965
		550	0.501883	0.399083	0.300383	0.181783	0.078283	0.057883
		552	0.51895	0.41245	0.30955	0.18525	0.07815	0.05695
		554	0.532033	0.422533	0.315733	0.189133	0.077833	0.056133
		556	0.545833	0.433133	0.323433	0.191133	0.078433	0.055833
		558	0.55415	0.44045	0.32775	0.19325	0.07615	0.05415
		560	0.553367	0.439067	0.326767	0.191567	0.075567	0.052667
		562	0.5427	0.4305	0.3205	0.1872	0.0734	0.0508
		564	0.50755	0.40245	0.29835	0.17485	0.06865	0.04855
		566	0.4814	0.3814	0.2832	0.1664	0.0653	0.0464
		568	0.42765	0.34375	0.25575	0.15115	0.06085	0.04395
		570	0.3913	0.3032	0.2256	0.135	0.0551	0.0412
		572	0.31665	0.25635	0.19135	0.11565	0.04915	0.03685
		574	0.2827	0.2239	0.1674	0.1028	0.0446	0.0349
		576	0.220183	0.174083	0.131183	0.083183	0.038483	0.031983
		578	0.19325	0.15295	0.11545	0.07475	0.03545	0.03035
		580	0.143833	0.114833	0.087833	0.059633	0.030933	0.027833
		582	0.124317	0.098917	0.076417	0.053217	0.028717	0.026517
		584	0.098983	0.079183	0.061583	0.045783	0.025783	0.025183
		586	0.080467	0.064667	0.050967	0.040367	0.024467	0.024467
		588	0.065617	0.052817	0.042217	0.034017	0.022217	0.022717
		590	0.056717	0.045917	0.037217	0.032117	0.021417	0.021817
		592	0.04605	0.03785	0.03105	0.02825	0.01985	0.02145
		594	0.041183	0.034283	0.028383	0.026683	0.019183	0.020783
		596	0.035583	0.030183	0.025383	0.025083	0.018783	0.020383
		598	0.032717	0.027117	0.023517	0.023617	0.017717	0.019917
		600	0.029817	0.025017	0.021617	0.022717	0.017917	0.020017
		602	0.026533	0.022333	0.019933	0.021333	0.017333	0.019533
		604	0.0251	0.0215	0.0188	0.0209	0.017	0.0188
		606	0.02365	0.01985	0.01775	0.02015	0.01605	0.01865
		608	0.022983	0.019683	0.017283	0.019883	0.016183	0.018783
		610	0.021167	0.018267	0.016667	0.019267	0.015767	0.017767
		612	0.0204	0.0176	0.016	0.0186	0.0155	0.0179
		614	0.020017	0.017417	0.015817	0.019217	0.015717	0.017617
		616	0.019133	0.016933	0.015233	0.018633	0.015733	0.017733
		618	0.019283	0.016683	0.015583	0.018383	0.015083	0.017083
		620	0.01885	0.01635	0.01495	0.01815	0.01535	0.01755
		622	0.018117	0.016017	0.014317	0.017917	0.015017	0.017417
		624	0.017833	0.015433	0.013833	0.017433	0.015133	0.017033
		626	0.017767	0.015767	0.013967	0.017867	0.014867	0.016867
		628	0.017083	0.015283	0.013583	0.017283	0.014483	0.016883
		630	0.0178	0.0152	0.0137	0.0177	0.0143	0.0169
		632	0.017033	0.015033	0.013633	0.017333	0.014533	0.016533
		634	0.01735	0.01425	0.01325	0.01695	0.01425	0.01655
		636	0.016383	0.014883	0.013283	0.016983	0.014383	0.016483
		638	0.017317	0.014817	0.013317	0.017117	0.014617	0.016617
		640	0.017017	0.014417	0.012917	0.017017	0.014117	0.016517
		642	0.016683	0.014483	0.012683	0.017583	0.014183	0.016383
		644	0.016767	0.014767	0.012867	0.016967	0.014367	0.016267
		646	0.016367	0.014167	0.012467	0.016867	0.014267	0.016467
		648	0.016433	0.013833	0.012433	0.017133	0.014533	0.016333
		650	0.016467	0.014167	0.012667	0.017167	0.014367	0.016067
		652	0.016367	0.014167	0.012467	0.016867	0.014067	0.016267
		654	0.01595	0.01375	0.01235	0.01665	0.01385	0.01565
		656	0.016083	0.013883	0.012283	0.016883	0.014083	0.016683
		658	0.01585	0.01375	0.01225	0.01675	0.01405	0.01545
		660	0.0153	0.0136	0.0116	0.0162	0.0137	0.0152
		662	0.015083	0.013083	0.011983	0.016583	0.013383	0.015583
		664	0.01565	0.01325	0.01215	0.01645	0.01405	0.01595
		666	0.015133	0.012833	0.011833	0.015833	0.013333	0.015333
		668	0.014933	0.013133	0.011333	0.016233	0.013733	0.015533
		670	0.0151	0.0132	0.0116	0.0156	0.0136	0.0151
		672	0.01485	0.01305	0.01135	0.01575	0.01355	0.01555
		674	0.0155	0.0127	0.0117	0.0155	0.0132	0.0158
		676	0.014883	0.012683	0.011983	0.016083	0.013483	0.014983
		678	0.014817	0.012717	0.010817	0.015017	0.013517	0.015117
		680	0.015117	0.012517	0.011517	0.015217	0.013117	0.015017
		682	0.014483	0.012383	0.011483	0.014883	0.012883	0.014883
		684	0.014783	0.012683	0.010783	0.015483	0.012883	0.014883
		686	0.0146	0.0126	0.0114	0.0153	0.0132	0.0149
		688	0.01435	0.01235	0.01165	0.01485	0.01305	0.01465
		690	0.014733	0.012233	0.011433	0.015133	0.012633	0.014833
		692	0.014617	0.011817	0.011217	0.015117	0.012917	0.014917
		694	0.01375	0.01215	0.01095	0.01475	0.01255	0.01455
		696	0.0136	0.0117	0.0108	0.0142	0.0125	0.0145
		698	0.0132	0.0112	0.0104	0.0138	0.0123	0.0142
		700	0.0139	0.0115	0.0105	0.0145	0.0121	0.0141
	4e
			Absorbance
			4 mM PPi						0 mM PPi
		Wavelength [nm]	H2O (sample, vol. 25%)	10 mM Na-citrate, pH=5	10 mM Na-citrate, pH=6	10 mM Tris-HCl, pH=7	10 mM Tris-HCl, pH=8	10 mM Tris-HCl, pH=9	H2O (sample, vol. 25%)	10 mM Na-citrate, pH=5	10 mM Na-citrate, pH=6	10 mM Tris-HCl, pH=7	10 mM Tris-HCl, pH=8	10 mM Tris-HCl, pH=9
		330	0.04565	0.03885	0.05245	0.05615	0.04035	0.03545	0.06395	0.05185	0.05435	0.06415	0.05385	0.06995
		332	0.043367	0.036567	0.050067	0.054367	0.040867	0.035567	0.063867	0.052067	0.054367	0.065067	0.054867	0.070167
		334	0.04355	0.03655	0.05065	0.05365	0.03865	0.03395	0.06465	0.05285	0.05535	0.06555	0.05625	0.07105
		336	0.042083	0.035383	0.048483	0.053683	0.039283	0.034183	0.064183	0.052783	0.055183	0.065183	0.056283	0.070583
		338	0.04255	0.03525	0.04985	0.05205	0.03825	0.03445	0.06365	0.05255	0.05445	0.06495	0.05505	0.06965
		340	0.041567	0.035167	0.048867	0.052267	0.038767	0.034267	0.064867	0.053467	0.055867	0.065667	0.056467	0.070767
		342	0.0429	0.0366	0.0508	0.0536	0.0393	0.0362	0.0635	0.0534	0.0552	0.0658	0.0564	0.0715
		344	0.04455	0.03785	0.05105	0.05485	0.04095	0.03685	0.06485	0.05385	0.05595	0.06525	0.05705	0.07075
		346	0.044817	0.039017	0.052017	0.055617	0.041917	0.037717	0.064717	0.054517	0.056217	0.065117	0.056217	0.071217
		348	0.04755	0.04165	0.05395	0.05875	0.04485	0.03975	0.06515	0.05325	0.05565	0.06455	0.05815	0.07115
		350	0.049217	0.042417	0.055017	0.059017	0.044817	0.040517	0.062517	0.052617	0.054317	0.062717	0.054317	0.069217
		352	0.051467	0.045567	0.057567	0.061067	0.047767	0.042267	0.062867	0.052367	0.054667	0.062367	0.055167	0.068867
		354	0.05415	0.04755	0.05905	0.06225	0.04865	0.04485	0.06225	0.05285	0.05435	0.06225	0.05515	0.06945
		356	0.056483	0.050283	0.061283	0.065083	0.051883	0.046483	0.061983	0.051483	0.052683	0.060283	0.054083	0.067383
		358	0.059383	0.052583	0.063983	0.066983	0.053983	0.048983	0.059583	0.050483	0.052183	0.058483	0.053283	0.066483
		360	0.061683	0.055583	0.066483	0.069783	0.056483	0.050983	0.058783	0.049783	0.051483	0.057583	0.051783	0.064783
		362	0.065933	0.059233	0.069633	0.072033	0.060133	0.054533	0.059133	0.049833	0.051033	0.056633	0.051733	0.065233
		364	0.0689	0.0624	0.0734	0.0766	0.0638	0.0573	0.0579	0.0493	0.0503	0.0547	0.0505	0.0634
		366	0.073817	0.066817	0.078217	0.081217	0.068717	0.062917	0.055817	0.047317	0.047317	0.050817	0.046817	0.060317
		368	0.078517	0.072517	0.083417	0.086517	0.072917	0.067217	0.054817	0.046817	0.047417	0.051417	0.048117	0.060217
		370	0.083567	0.076767	0.087967	0.091167	0.077867	0.071667	0.053467	0.045267	0.046467	0.048967	0.046367	0.058867
		372	0.08985	0.08315	0.09395	0.09715	0.08445	0.07755	0.05085	0.04455	0.04555	0.04695	0.04485	0.05755
		374	0.09465	0.08855	0.09945	0.10205	0.08935	0.08245	0.05005	0.04485	0.04375	0.04585	0.04385	0.05665
		376	0.1001	0.0942	0.105	0.1067	0.0943	0.0871	0.0497	0.0433	0.0431	0.0439	0.0425	0.0552
		378	0.1046	0.0985	0.1088	0.1125	0.0994	0.0921	0.0481	0.0433	0.0428	0.0436	0.0421	0.0539
		380	0.11125	0.10565	0.11525	0.11845	0.10545	0.09805	0.04565	0.04095	0.03995	0.03925	0.03845	0.05105
		382	0.116133	0.110933	0.121033	0.123933	0.110533	0.103133	0.046533	0.041233	0.040533	0.041133	0.040733	0.052333
		384	0.123983	0.117883	0.128083	0.132583	0.119683	0.110183	0.044983	0.040583	0.039083	0.038883	0.037283	0.049683
		386	0.129167	0.123667	0.132967	0.136867	0.123867	0.114667	0.044467	0.040667	0.039167	0.038267	0.037867	0.049467
		388	0.136083	0.130283	0.139983	0.143583	0.130883	0.120783	0.044083	0.040583	0.039783	0.038083	0.037683	0.048783
		390	0.142117	0.136717	0.145017	0.149417	0.136717	0.127317	0.044517	0.041217	0.040217	0.038117	0.038017	0.049017
		392	0.1505	0.1438	0.1529	0.1573	0.1438	0.1338	0.0444	0.042	0.0407	0.039	0.0387	0.0493
		394	0.155433	0.149733	0.158233	0.162433	0.149133	0.138933	0.043933	0.041833	0.041233	0.038233	0.038433	0.048833
		396	0.164533	0.158433	0.166733	0.170733	0.157933	0.146933	0.046033	0.043433	0.041633	0.039933	0.039133	0.050333
		398	0.1706	0.1653	0.1739	0.1776	0.1641	0.153	0.0457	0.0442	0.0429	0.0398	0.0396	0.0503
		400	0.1798	0.174	0.1818	0.1855	0.1724	0.1608	0.0477	0.0457	0.0436	0.0411	0.041	0.0513
		402	0.18865	0.18275	0.19045	0.19465	0.18055	0.16875	0.04725	0.04685	0.04395	0.04115	0.04135	0.05115
		404	0.197633	0.191933	0.198333	0.202533	0.188833	0.176533	0.049033	0.048133	0.045533	0.042333	0.042433	0.052833
		406	0.205217	0.199117	0.206417	0.210817	0.196717	0.183817	0.048817	0.049217	0.046017	0.042917	0.042617	0.052417
		408	0.213617	0.207117	0.214017	0.218317	0.204317	0.191117	0.050817	0.051117	0.048817	0.045217	0.044717	0.054417
		410	0.225517	0.217917	0.224117	0.228917	0.214217	0.200617	0.051017	0.052417	0.049217	0.046117	0.045117	0.053917
		412	0.2353	0.2288	0.2347	0.2397	0.2246	0.21	0.054	0.0555	0.051	0.0485	0.0468	0.0564
		414	0.24585	0.23915	0.24385	0.24985	0.23335	0.21835	0.05425	0.05585	0.05225	0.04795	0.04755	0.05675
		416	0.256817	0.250417	0.254817	0.259617	0.243517	0.228517	0.055817	0.058417	0.054717	0.049917	0.049317	0.058517
		418	0.268067	0.260967	0.265067	0.269467	0.255367	0.239167	0.057367	0.060267	0.056167	0.051167	0.050167	0.059267
		420	0.27695	0.26995	0.27425	0.27945	0.26395	0.24705	0.05825	0.06235	0.05765	0.05215	0.05165	0.06025
		422	0.2871	0.2796	0.2833	0.288	0.2732	0.2563	0.0598	0.0635	0.0597	0.0537	0.0526	0.0615
		424	0.29585	0.28885	0.29215	0.29885	0.28195	0.26405	0.06065	0.06585	0.06105	0.05515	0.05445	0.06275
		426	0.3063	0.2981	0.3012	0.3062	0.2912	0.2735	0.0631	0.0681	0.0635	0.057	0.0563	0.0645
		428	0.314133	0.306333	0.309233	0.315933	0.298733	0.280133	0.063733	0.069333	0.064833	0.058133	0.057333	0.065533
		430	0.3242	0.3161	0.3185	0.3245	0.3087	0.2897	0.0664	0.0721	0.0676	0.06	0.0595	0.0677
		432	0.331883	0.323583	0.326183	0.332683	0.316183	0.296183	0.068183	0.074183	0.069383	0.062483	0.061783	0.069483
		434	0.34105	0.33245	0.33455	0.33855	0.32325	0.30365	0.06995	0.07635	0.07095	0.06385	0.06315	0.07155
		436	0.34475	0.33615	0.33795	0.34595	0.32835	0.30865	0.07185	0.07885	0.07345	0.06615	0.06495	0.07265
		438	0.350683	0.342383	0.343983	0.349583	0.333483	0.313583	0.075083	0.081683	0.076783	0.069183	0.068283	0.075883
		440	0.354433	0.346333	0.347733	0.354433	0.337633	0.317333	0.076433	0.083933	0.078733	0.071033	0.070233	0.078133
		442	0.3585	0.3496	0.351	0.3578	0.3412	0.3209	0.0796	0.0871	0.081	0.0741	0.0726	0.0801
		444	0.361133	0.352133	0.353733	0.360033	0.343333	0.323033	0.081833	0.089433	0.084133	0.076033	0.075533	0.083133
		446	0.3634	0.3542	0.3555	0.3622	0.3456	0.3247	0.0856	0.0924	0.0871	0.079	0.0783	0.0862
		448	0.364367	0.355367	0.356867	0.362767	0.346567	0.325667	0.088167	0.094867	0.089867	0.081967	0.081567	0.088867
		450	0.364	0.3544	0.3556	0.363	0.3461	0.3255	0.0934	0.1	0.0947	0.0869	0.086	0.0928
		452	0.3633	0.3537	0.3548	0.3611	0.3454	0.3252	0.0962	0.1029	0.0977	0.0905	0.0895	0.097
		454	0.359867	0.350567	0.351567	0.358567	0.341967	0.322067	0.100067	0.106767	0.101967	0.093967	0.093767	0.100967
		456	0.35635	0.34735	0.34875	0.35455	0.33975	0.31995	0.10555	0.11045	0.10605	0.09895	0.09835	0.10555
		458	0.3505	0.34	0.3417	0.349	0.3325	0.3136	0.1115	0.1162	0.112	0.1052	0.1046	0.1118
		460	0.3443	0.3363	0.3374	0.3423	0.3286	0.3098	0.1159	0.12	0.1156	0.11	0.1092	0.1162
		462	0.338317	0.328117	0.330017	0.337317	0.321817	0.303717	0.121717	0.124917	0.122117	0.115617	0.114817	0.122417
		464	0.326517	0.322017	0.323717	0.327117	0.315617	0.298117	0.126417	0.129417	0.126617	0.120517	0.120117	0.126817
		466	0.321317	0.309317	0.311217	0.320017	0.303217	0.286417	0.136617	0.137717	0.135717	0.130017	0.129617	0.136917
		468	0.312233	0.303633	0.306133	0.310933	0.298733	0.282033	0.141333	0.142433	0.140633	0.135533	0.135033	0.142033
		470	0.30385	0.29335	0.29605	0.30305	0.28875	0.27275	0.15055	0.14985	0.14895	0.14425	0.14355	0.15075
		472	0.293267	0.284867	0.287967	0.292767	0.281567	0.266067	0.157167	0.156467	0.155467	0.150767	0.151067	0.158467
		474	0.282233	0.271433	0.274233	0.282333	0.268633	0.253833	0.170433	0.168233	0.167733	0.164433	0.164133	0.169533
		476	0.273567	0.264667	0.267967	0.273567	0.261867	0.247967	0.177467	0.173667	0.173967	0.172167	0.170767	0.177767
		478	0.26325	0.25405	0.25755	0.26355	0.25195	0.23905	0.18955	0.18525	0.18585	0.18365	0.18285	0.19035
		480	0.255467	0.245767	0.250067	0.255467	0.244567	0.232167	0.200367	0.194867	0.196467	0.194367	0.194167	0.200767
		482	0.24315	0.23345	0.23765	0.24425	0.23315	0.22165	0.21655	0.20995	0.21135	0.21015	0.21035	0.21765
		484	0.23615	0.22585	0.23045	0.23645	0.22735	0.21605	0.22725	0.21905	0.22315	0.22235	0.22145	0.22925
		486	0.227467	0.217567	0.221667	0.228767	0.217867	0.207567	0.243067	0.233667	0.235267	0.234467	0.234167	0.241567
		488	0.221017	0.210917	0.215417	0.222117	0.213017	0.202717	0.252417	0.242217	0.246717	0.246117	0.245717	0.253517
		490	0.21285	0.20215	0.20695	0.21375	0.20455	0.19505	0.26755	0.25555	0.26085	0.26085	0.26025	0.26825
		492	0.204817	0.195617	0.200917	0.208117	0.198917	0.190117	0.277717	0.265117	0.271017	0.271517	0.271017	0.282017
		494	0.199533	0.187033	0.192133	0.198933	0.191633	0.183233	0.293133	0.279133	0.285533	0.289433	0.288533	0.292633
		496	0.1918	0.1813	0.1866	0.1942	0.1856	0.1784	0.307	0.292	0.2989	0.2999	0.2996	0.3088
		498	0.185783	0.173083	0.179283	0.186483	0.178483	0.171483	0.321083	0.304383	0.312083	0.314483	0.313283	0.320883
		500	0.180283	0.169083	0.175183	0.182383	0.175083	0.168483	0.332283	0.315083	0.323083	0.325383	0.324683	0.334683
		502	0.174533	0.160333	0.166833	0.175233	0.167833	0.162433	0.349333	0.329933	0.339333	0.342233	0.343533	0.347733
		504	0.164817	0.155117	0.161917	0.168717	0.161717	0.156917	0.367217	0.346417	0.356317	0.360117	0.356917	0.370317
		506	0.16145	0.14835	0.15565	0.16315	0.15705	0.15285	0.38265	0.36035	0.37125	0.37555	0.37605	0.38265
		508	0.154667	0.142867	0.150367	0.157067	0.151367	0.148067	0.402667	0.379767	0.390867	0.396167	0.392467	0.403167
		510	0.148433	0.134633	0.142533	0.150333	0.146033	0.143933	0.421633	0.399933	0.414433	0.420633	0.422233	0.427533
		512	0.14345	0.13015	0.13865	0.14655	0.14035	0.13755	0.45125	0.42085	0.43175	0.43765	0.43635	0.44525
		514	0.136783	0.123483	0.132183	0.139383	0.135983	0.134983	0.468083	0.440283	0.457583	0.464383	0.462483	0.471583
		516	0.130567	0.116867	0.125567	0.133867	0.129267	0.128367	0.496367	0.466667	0.482167	0.488967	0.487367	0.496367
		518	0.123467	0.109667	0.118867	0.126267	0.122767	0.123467	0.520967	0.489767	0.506667	0.514567	0.512167	0.521467
		520	0.118217	0.103817	0.113717	0.121717	0.118517	0.118517	0.535717	0.504017	0.521317	0.528917	0.527317	0.536317
		522	0.111933	0.097033	0.107333	0.114833	0.112133	0.113633	0.550433	0.518033	0.536533	0.544833	0.542433	0.551833
		524	0.105433	0.090733	0.100933	0.109333	0.106233	0.107933	0.559033	0.525333	0.544133	0.552733	0.550933	0.560033
		526	0.09755	0.08285	0.09285	0.10085	0.09855	0.10105	0.56005	0.52635	0.54545	0.55375	0.55235	0.56205
		528	0.0928	0.0778	0.0884	0.097	0.0942	0.0967	0.5588	0.5251	0.5444	0.5524	0.5511	0.5604
		530	0.088583	0.073683	0.084483	0.091783	0.089783	0.092583	0.553783	0.520583	0.539583	0.547983	0.546183	0.555283
		532	0.08345	0.06865	0.07955	0.08725	0.08545	0.08805	0.54815	0.51475	0.53415	0.54205	0.54095	0.54955
		534	0.078233	0.063833	0.074533	0.082333	0.080433	0.083433	0.541633	0.508933	0.526133	0.534833	0.533433	0.542133
		536	0.074483	0.058883	0.069783	0.077883	0.075583	0.078883	0.537383	0.503483	0.522583	0.530783	0.529583	0.538383
		538	0.07045	0.05615	0.06685	0.07465	0.07305	0.07515	0.53535	0.50165	0.51985	0.52795	0.52705	0.53565
		540	0.067017	0.051717	0.062617	0.070817	0.068617	0.072817	0.535917	0.501617	0.520017	0.529217	0.527717	0.536817
		542	0.0642	0.0492	0.0599	0.0683	0.0666	0.0704	0.5386	0.5043	0.5228	0.532	0.5312	0.5387
		544	0.0622	0.0468	0.0582	0.0664	0.0644	0.0686	0.5444	0.5087	0.5285	0.537	0.5363	0.5453
		546	0.060833	0.045233	0.056033	0.064533	0.063133	0.067033	0.552033	0.515833	0.536033	0.544933	0.544433	0.552633
		548	0.05925	0.04355	0.05485	0.06305	0.06155	0.06675	0.56545	0.52855	0.54905	0.55875	0.55755	0.56805
		550	0.058083	0.041283	0.052983	0.061783	0.060683	0.065583	0.581883	0.544083	0.565783	0.574783	0.573883	0.582283
		552	0.05685	0.03995	0.05185	0.06115	0.06025	0.06575	0.60245	0.56455	0.58655	0.59595	0.59525	0.60355
		554	0.056533	0.039133	0.050633	0.059833	0.059433	0.065033	0.617733	0.578433	0.600833	0.610433	0.609933	0.618433
		556	0.055433	0.038233	0.049933	0.059133	0.059233	0.065133	0.632633	0.593833	0.617133	0.625933	0.624833	0.635533
		558	0.05475	0.03795	0.04925	0.05825	0.05795	0.06435	0.64225	0.60365	0.62775	0.63635	0.63515	0.64355
		560	0.052967	0.035567	0.047767	0.057067	0.056567	0.062967	0.639667	0.601667	0.625967	0.633867	0.632567	0.640667
		562	0.0499	0.0333	0.0456	0.0541	0.0544	0.0606	0.6253	0.5885	0.6121	0.6198	0.6188	0.6249
		564	0.04715	0.03195	0.04285	0.05095	0.05065	0.05695	0.58205	0.54765	0.56905	0.57575	0.57505	0.58935
		566	0.0451	0.0303	0.0416	0.0491	0.0491	0.054	0.5502	0.5183	0.5384	0.5444	0.5433	0.5521
		568	0.04135	0.02835	0.03885	0.04525	0.04535	0.05095	0.48595	0.45705	0.47535	0.48055	0.47965	0.48785
		570	0.0392	0.0266	0.0359	0.0425	0.0417	0.0464	0.4418	0.4156	0.4223	0.4269	0.4263	0.4342
		572	0.03385	0.02415	0.03265	0.03765	0.03765	0.03945	0.35425	0.33155	0.35315	0.35665	0.35605	0.36405
		574	0.0315	0.023	0.0307	0.0351	0.0345	0.0364	0.3146	0.2939	0.3057	0.3081	0.3082	0.3082
		576	0.027483	0.020083	0.027483	0.030683	0.030083	0.030783	0.242483	0.224683	0.233383	0.235283	0.235483	0.250383
		578	0.02595	0.01945	0.02615	0.02845	0.02765	0.02835	0.21125	0.19555	0.20315	0.20445	0.20495	0.21185
		580	0.022333	0.017933	0.023733	0.026033	0.024033	0.024133	0.154833	0.141533	0.147033	0.148333	0.148533	0.155133
		582	0.021117	0.016617	0.022517	0.024317	0.023117	0.022417	0.132317	0.119617	0.124917	0.125117	0.125717	0.132317
		584	0.019583	0.015683	0.020983	0.022783	0.021083	0.020083	0.103783	0.092683	0.096783	0.096483	0.097483	0.104083
		586	0.017567	0.013967	0.019767	0.021167	0.019767	0.018667	0.082867	0.072567	0.075967	0.075667	0.076767	0.081067
		588	0.016817	0.013717	0.018617	0.019817	0.018117	0.016717	0.066317	0.057017	0.059617	0.058917	0.060317	0.067417
		590	0.016117	0.013217	0.018217	0.019517	0.017617	0.015917	0.056217	0.047517	0.049817	0.049117	0.050217	0.055217
		592	0.01515	0.01175	0.01695	0.01795	0.01625	0.01435	0.04465	0.03705	0.03835	0.03755	0.03855	0.04585
		594	0.014583	0.011583	0.017183	0.017683	0.015783	0.014083	0.038783	0.030983	0.032283	0.031783	0.032783	0.038983
		596	0.013983	0.011383	0.015983	0.016983	0.015383	0.013883	0.033383	0.025883	0.026983	0.025983	0.027283	0.033683
		598	0.014117	0.011317	0.016017	0.016917	0.014617	0.013017	0.029617	0.022117	0.023717	0.022717	0.023917	0.029917
		600	0.013417	0.010417	0.015417	0.016017	0.014317	0.011917	0.026517	0.019517	0.021317	0.020017	0.021017	0.026717
		602	0.012833	0.010133	0.015133	0.015633	0.013733	0.011633	0.023633	0.016933	0.017233	0.016533	0.017833	0.023833
		604	0.0131	0.0096	0.0149	0.016	0.0139	0.0114	0.0212	0.0148	0.0163	0.0149	0.016	0.022
		606	0.01295	0.00915	0.01455	0.01555	0.01335	0.01125	0.01925	0.01295	0.01385	0.01185	0.01405	0.01995
		608	0.012983	0.009583	0.014783	0.015583	0.013183	0.011583	0.018883	0.012583	0.013983	0.012683	0.013983	0.019783
		610	0.012367	0.008867	0.013967	0.015067	0.012567	0.010567	0.017267	0.011667	0.012367	0.010867	0.012267	0.017967
		612	0.0121	0.0091	0.0138	0.0149	0.0128	0.0109	0.0163	0.0103	0.0115	0.0095	0.0117	0.0169
		614	0.011817	0.008517	0.013417	0.014717	0.012417	0.010017	0.016517	0.010817	0.011717	0.010017	0.011517	0.016717
		616	0.011433	0.008533	0.012733	0.013933	0.011933	0.010133	0.015033	0.009033	0.010433	0.008733	0.010433	0.016133
		618	0.011883	0.008783	0.013483	0.014483	0.011783	0.010283	0.014783	0.009283	0.010383	0.008883	0.010483	0.016083
		620	0.01195	0.00855	0.01285	0.01425	0.01165	0.01025	0.01445	0.00845	0.01005	0.00815	0.00995	0.01535
		622	0.011517	0.008317	0.012717	0.014117	0.011417	0.010617	0.014317	0.008217	0.009817	0.008117	0.009817	0.015317
		624	0.011333	0.008233	0.012533	0.013533	0.011533	0.010333	0.013633	0.008333	0.009133	0.007533	0.009533	0.014333
		626	0.011067	0.008067	0.012167	0.013667	0.011067	0.009567	0.013967	0.007567	0.009367	0.007667	0.009567	0.014767
		628	0.010783	0.007983	0.011583	0.012783	0.010783	0.009283	0.012883	0.007683	0.008883	0.006983	0.008983	0.014283
		630	0.0112	0.0086	0.0126	0.0137	0.0113	0.0098	0.0133	0.0076	0.0098	0.0078	0.0093	0.0143
		632	0.010933	0.008533	0.012033	0.013033	0.011233	0.009833	0.013133	0.007433	0.008933	0.006733	0.008433	0.014233
		634	0.01095	0.00815	0.01165	0.01215	0.01075	0.00935	0.01335	0.00745	0.00895	0.00705	0.00935	0.01405
		636	0.009983	0.008083	0.011783	0.012883	0.010983	0.009283	0.013083	0.007283	0.008983	0.007583	0.009483	0.014183
		638	0.010817	0.009017	0.012117	0.012217	0.011617	0.010117	0.013117	0.007217	0.008817	0.007317	0.009217	0.013617
		640	0.010617	0.008317	0.011917	0.012517	0.010917	0.009617	0.012417	0.006617	0.008817	0.006717	0.008417	0.013517
		642	0.010783	0.008683	0.011683	0.012583	0.011483	0.009483	0.013283	0.007183	0.009583	0.007783	0.009183	0.013683
		644	0.010367	0.008967	0.011767	0.012267	0.011467	0.009767	0.013167	0.007367	0.008567	0.006767	0.009167	0.013367
		646	0.009767	0.008567	0.011467	0.011867	0.011167	0.009667	0.013167	0.007267	0.008967	0.007267	0.009367	0.014167
		648	0.010133	0.008433	0.011633	0.011833	0.011333	0.009733	0.012333	0.006433	0.008233	0.006433	0.008633	0.013033
		650	0.010067	0.008667	0.012067	0.012267	0.011767	0.009967	0.013467	0.006867	0.009267	0.008067	0.009367	0.014167
		652	0.010267	0.008467	0.011867	0.011667	0.011767	0.009867	0.012767	0.007367	0.008467	0.007167	0.008767	0.013267
		654	0.00965	0.00855	0.01165	0.01185	0.01115	0.00975	0.01285	0.00675	0.00905	0.00725	0.00905	0.01405
		656	0.009383	0.008383	0.011583	0.011483	0.011283	0.009383	0.013083	0.006783	0.008583	0.007183	0.008483	0.013183
		658	0.00905	0.00825	0.01175	0.01145	0.01105	0.00925	0.01255	0.00685	0.00835	0.00745	0.00905	0.01375
		660	0.0093	0.0084	0.0112	0.0115	0.0111	0.0095	0.0114	0.0062	0.008	0.0063	0.0077	0.0127
		662	0.009283	0.007783	0.011983	0.011083	0.010783	0.009483	0.012783	0.006383	0.008283	0.007483	0.008483	0.013083
		664	0.00925	0.00835	0.01185	0.01175	0.01125	0.00955	0.01285	0.00645	0.00845	0.00735	0.00805	0.01355
		666	0.009533	0.007933	0.012033	0.011833	0.011533	0.009233	0.012333	0.006433	0.008033	0.007433	0.008233	0.013533
		668	0.008833	0.007633	0.011233	0.011233	0.011233	0.008633	0.013033	0.006633	0.008233	0.007533	0.008033	0.013233
		670	0.0091	0.007	0.0113	0.0113	0.0108	0.0085	0.013	0.0062	0.0082	0.0074	0.0081	0.0132
		672	0.00875	0.00765	0.01165	0.01115	0.01115	0.00895	0.01295	0.00575	0.00805	0.00725	0.00815	0.01325
		674	0.0095	0.0073	0.012	0.0112	0.0108	0.0089	0.0126	0.0067	0.0081	0.007	0.0081	0.0138
		676	0.009383	0.007383	0.011883	0.011483	0.010883	0.008883	0.012583	0.005683	0.007983	0.007083	0.007983	0.013183
		678	0.009117	0.007217	0.011317	0.011017	0.010417	0.008917	0.012317	0.006617	0.008417	0.007117	0.008217	0.013317
		680	0.009317	0.007317	0.011417	0.011517	0.010617	0.008817	0.012417	0.006017	0.008117	0.006417	0.007817	0.013117
		682	0.009183	0.007383	0.011483	0.011083	0.010283	0.009083	0.012183	0.006283	0.008583	0.007083	0.007583	0.013083
		684	0.009483	0.007283	0.011983	0.011683	0.010883	0.009283	0.012583	0.006183	0.008183	0.007083	0.008183	0.013383
		686	0.0092	0.0073	0.0114	0.0111	0.0102	0.0096	0.012	0.0063	0.0082	0.0072	0.0075	0.0138
		688	0.00985	0.00735	0.01185	0.01175	0.01045	0.00945	0.01195	0.00635	0.00785	0.00655	0.00765	0.01335
		690	0.009033	0.006633	0.010833	0.011433	0.009933	0.008933	0.011633	0.005433	0.008033	0.006433	0.006733	0.013033
		692	0.010117	0.006817	0.011517	0.011817	0.010517	0.009017	0.012717	0.006317	0.008117	0.006617	0.008017	0.013617
		694	0.00875	0.00585	0.01045	0.01105	0.00965	0.00855	0.01185	0.00585	0.00805	0.00645	0.00705	0.01315
		696	0.0091	0.006	0.0106	0.0109	0.0093	0.0085	0.0116	0.0065	0.0078	0.0064	0.0073	0.0131
		698	0.0091	0.0061	0.0104	0.0109	0.0097	0.0084	0.0114	0.0066	0.0076	0.0061	0.0073	0.0131
		700	0.0098	0.0063	0.011	0.0114	0.0099	0.0088	0.0116	0.006	0.0077	0.006	0.0073	0.013
	4g
			ΔRFU
			H2O
			Replicate				MEAN	SD	SEM	Replicate				MEAN	SD	SEM	Replicate				MEAN	SD	SEM	Replicate				MEAN	SD	SEM	Replicate				MEAN	SD	SEM	Replicate				MEAN	SD	SEM
		Time [min]	1	2	3	4				1	2	3	4				1	2	3	4				1	2	3	4				1	2	3	4				1	2	3	4
		0.5	282.252	407.232	426.413	531.265	411.79	102.125	51.0627	526.346	423.548	629.847	605.896	546.409	93.0915	46.5458	378.228	487.35	566.526	637.053	517.289	111.059	55.5293	422.81	495.815	538.215	603.585	515.106	75.8358	37.9179	532.342	463.69	467.687	558.781	505.625	47.3889	23.6945	418.233	444.449	494.946	531.891	472.38	50.8689	25.4344
		1	196.829	269.461	302.482	366.503	283.819	70.6124	35.3062	355.918	282.463	442.431	421.288	375.525	72.1472	36.0736	251.443	334.391	377.752	442.265	351.463	80.0656	40.0328	298.115	342.826	377.701	426.931	361.393	54.4976	27.2488	380.009	318.875	326.145	402.468	356.874	40.834	20.417	283.032	311.776	349.637	383.718	332.041	43.9419	21.971
		1.5	144.786	173.656	217.614	235.554	192.903	41.2931	20.6466	225.664	170.512	286.261	268.787	237.806	51.587	25.7935	164.76	217.261	227.356	283.675	223.263	48.7339	24.367	223.184	224.508	250.265	279.687	244.411	26.6171	13.3086	260.69	210.639	221.679	278.085	242.773	31.8617	15.9309	183.723	214.728	235.601	269.198	225.813	35.9282	17.9641
		2	89.3207	85.1774	124.168	109.625	102.073	18.1962	9.09809	101.245	61.517	132.587	120.489	103.959	31.0991	15.5496	80.5225	106.359	94.3957	133.093	103.593	22.3214	11.1607	139.972	106.556	125.84	136.906	127.319	15.1141	7.55706	137.452	101.707	114.213	150.46	125.958	22.0495	11.0247	87.6525	116.277	121.531	148.866	118.581	25.0848	12.5424
		2.5	55.7105	41.2934	63.1711	42.9108	50.7714	10.4844	5.2422	36.923	13.4524	47.349	36.7083	33.6082	14.3255	7.16277	39.1378	47.1661	34.8228	48.3834	42.3775	6.49542	3.24771	81.0496	37.588	49.1361	53.4755	55.3123	18.4217	9.21085	59.017	37.4952	53.8657	71.7087	55.5216	14.1649	7.08247	32.1765	54.4289	54.0191	70.2299	52.7136	15.6337	7.81686
		3	40.5067	31.7613	36.1163	24.5556	33.235	6.79909	3.39955	21.7477	11.7251	18.3937	5	14.2166	7.42337	3.71168	30.3967	29.32	21.4224	18.186	24.8313	5.96945	2.98473	49.4724	9.41791	16.6986	15.9035	22.8731	18.0302	9.0151	19.2712	13.8007	28.3266	32.9799	23.5946	8.66197	4.33098	12.3712	29.7252	27.7246	34.219	26.01	9.48942	4.74471
		3.5	39.9793	37.8026	32.5078	33.8991	36.0472	3.4489	1.72445	32.4532	33.0433	26.9822	10.9537	25.8581	10.3042	5.15208	40.123	34.053	32.71	24.6255	32.8779	6.3771	3.18855	39.2061	12.7721	16.9947	14.2134	20.7966	12.3975	6.19875	13.1917	22.9138	30.725	24.4063	22.8092	7.25068	3.62534	20.0028	30.9552	28.5613	28.8323	27.0879	4.84314	2.42157
		4	43.6125	45.661	41.7449	49.0462	45.0161	3.12667	1.56334	46.3802	52.926	44.952	32.7022	44.2401	8.43908	4.21954	52.1115	44.1633	45.4337	42.1509	45.9648	4.3149	2.15745	41.8551	30.7748	35.9148	32.7993	35.336	4.83296	2.41648	27.5674	44.1317	43.4884	33.8443	37.258	7.99226	3.99613	40.632	42.1927	41.8757	40.4635	41.2909	0.87062	0.43531
		4.5	49.0691	49.9734	51.2724	58.5577	52.2182	4.32202	2.16101	55.5837	66.3467	59.9148	52.7661	58.6528	5.91217	2.95608	59.8859	51.6888	53.5661	56.2688	55.3524	3.55928	1.77964	48.1493	50.0521	56.1385	55.0649	52.3512	3.85786	1.92893	48.3593	62.7642	55.4723	48.3236	53.7298	6.8975	3.44875	59.0201	53.2504	55.7118	54.079	55.5153	2.55049	1.27524
		5	51.9225	52.0121	57.6352	62.5268	56.0241	5.09249	2.54624	60.0707	73.3639	65.9764	61.892	65.3258	5.90033	2.95016	60.8939	54.7888	55.9156	60.3384	57.9842	3.08214	1.54107	53.1717	61.1699	68.8116	70.9136	63.5167	8.06797	4.03399	61.7655	70.9245	62.8294	61.4614	64.2452	4.49134	2.24567	69.3754	59.8976	64.2278	62.551	64.013	3.99482	1.99741
		5.5	53.4359	52.2148	59.063	60.1483	56.2155	3.97103	1.98552	61.4937	74.0081	67.0884	65.1015	66.9229	5.26056	2.63028	58.8739	53.9348	53.9902	58.7089	56.3769	2.78887	1.39444	54.2927	65.6868	73.0353	74.8228	66.9594	9.32407	4.66204	68.5777	73.0333	63.7371	67.3553	68.1759	3.83546	1.91773	72.324	61.8108	65.5601	63.6312	65.8316	4.59107	2.29554
		6	52.3607	51.8596	56.623	56.3599	54.3008	2.54005	1.27003	59.7206	69.8409	63.6782	62.348	63.8969	4.29026	2.14513	51.7029	50.2048	49.0772	53.9458	51.2327	2.10434	1.05217	54.2191	64.6676	71.8671	72.6848	65.8596	8.55561	4.27781	67.4261	69.8294	62.0696	68.164	66.8723	3.35585	1.67793	70.5527	59.4871	62.5917	60.6043	63.309	4.99694	2.49847
		6.5	50.4678	49.9536	53.4463	51.3879	51.3139	1.54046	0.770231	56.2876	64.4928	57.3337	59.3866	59.3752	3.64651	1.82326	46.0882	45.6609	42.8798	46.6243	45.3133	1.66952	0.834762	51.5102	60.789	65.5145	66.5654	61.0948	6.86583	3.43291	63.3549	63.1686	56.3412	63.459	61.5809	3.49519	1.74759	65.3721	55.8012	56.9424	55.4537	58.3924	4.69642	2.34821
		7	48.5096	47.2819	50.5488	47.4652	48.4514	1.49921	0.749607	52.1073	58.7463	51.6979	55.0071	54.3896	3.2566	1.6283	39.0025	41.435	38.8199	39.9563	39.8034	1.19641	0.598203	48.2355	56.0553	58.8708	60.8723	56.0085	5.54592	2.77296	56.699	55.5379	49.6696	57.2421	54.7872	3.48495	1.74248	57.3656	50.8195	49.3207	48.0408	51.3867	4.14456	2.07228
		7.5	46.3588	44.7069	46.1758	42.9396	45.0453	1.58658	0.793288	47.8456	51.5079	45.2089	50.5104	48.7682	2.83202	1.41601	36.1019	39.2699	39.0987	36.0913	37.6405	1.78406	0.89203	43.8964	49.7708	51.5239	53.6282	49.7048	4.18105	2.09052	49.7103	47.0698	42.2132	47.8601	46.7134	3.19767	1.59883	47.4961	46.0742	40.7685	40.1668	43.6264	3.70149	1.85075
		8	43.8044	42.23	41.9795	37.9274	41.4853	2.50573	1.25286	43.6261	43.4915	39.9311	44.3145	42.8408	1.97301	0.986507	40.3361	47.0126	50.7207	43.5017	45.3928	4.47797	2.23899	39.6314	43.621	44.5781	45.5911	43.3554	2.60975	1.30488	42.386	39.4243	34.8511	39.5428	39.0511	3.11675	1.55838	37.8728	40.1251	33.3876	34.1641	36.3874	3.16851	1.58426
		8.5	41.6908	40.5761	37.1154	34.3052	38.4219	3.36554	1.68277	38.7428	35.4051	34.0849	38.5315	36.691	2.31249	1.15624	71.2503	83.8769	86.8551	81.9757	80.9895	6.79626	3.39813	36.0003	37.5799	36.172	37.4773	36.8074	0.83682	0.41841	34.7441	31.8239	29.543	31.7893	31.9751	2.13228	1.06614	30.5422	36.1504	29.6709	30.8434	31.8017	2.94143	1.47071
		9	39.5767	36.9225	36.1772	32.6557	36.333	2.8528	1.4264	34.7351	29.741	30.7112	34.9072	32.5236	2.68327	1.34164	163.071	184.971	180.801	191.269	180.028	12.0959	6.04793	33.2787	33.9797	28.962	30.1735	31.5985	2.41351	1.20675	29.7795	26.9489	28.6645	28.5056	28.4746	1.16442	0.58221	27.5273	35.7618	33.7133	35.3934	33.099	3.81995	1.90997
		9.5	39.1265	36.0255	39.2425	39.4468	38.4603	1.62859	0.814296	32.7779	26.5475	30.5583	33.5891	30.8682	3.15251	1.57626	376.034	407.296	389.699	442.316	403.836	28.6676	14.3338	34.2739	34.1053	25.8991	28.0004	30.5697	4.2676	2.1338	32.0469	30.0361	37.8508	32.8925	33.2066	3.31984	1.65992	36.6421	45.0454	57.0403	58.654	49.3454	10.4199	5.20996
		10	42.4571	37.0959	53.6697	62.0965	48.8298	11.2209	5.61045	37.8458	34.9005	38.7521	37.7881	37.3216	1.67336	0.83668	766.518	804.081	776.142	897.773	811.128	59.9197	29.9598	42.9943	46.0722	31.8809	34.6073	38.8887	6.73047	3.36524	51.4882	50.6367	67.5359	55.4916	56.2881	7.79153	3.89577	72.43	77.0046	119.744	124.823	98.5003	27.6037	13.8019
		10.5	56.6606	46.4871	92.3461	119.414	78.727	33.5025	16.7513	58.1209	67.281	64.2754	53.5197	60.7993	6.17146	3.08573	1332.1	1376.95	1351.43	1556.83	1404.33	103.316	51.6579	72.6032	85.3286	56.6771	63.2285	69.4593	12.4355	6.21775	104.411	109.149	140.926	116.267	117.688	16.2401	8.12004	165.147	156.457	261.596	269.107	213.077	60.5437	30.2719
		11	91.6029	68.7359	178.793	239.837	144.742	79.169	39.5845	109.451	146.36	130.318	97.2773	120.851	21.8024	10.9012	2003.56	2057.13	2053.98	2335.09	2112.44	150.448	75.224	141.911	177.011	122.069	132.785	143.444	23.802	11.901	223.08	239.913	293.74	249.065	251.45	30.1779	15.0889	347.607	319.896	529.073	531.565	432.035	114.055	57.0276
		11.5	169.236	118.989	348.219	466.782	275.806	160.898	80.4491	220.992	310.793	274.898	192.491	249.793	53.1171	26.5586	2673.46	2740	2776.55	3105.75	2823.94	192.66	96.3299	286.312	357.005	258.735	277.714	294.941	42.9496	21.4748	448.123	480.663	567.349	495.886	498.005	50.3389	25.1694	660.707	604.183	955.921	936.84	789.412	182.88	91.44
		12	315.378	218.845	633.163	828.021	498.852	281.933	140.966	431.555	597.756	543.074	377.4	487.446	100.824	50.412	3266.27	3344.28	3429.57	3780.98	3455.28	227.147	113.574	541.039	658.874	507.919	536.45	561.07	66.8281	33.4141	809.766	854.636	983.745	883.108	882.814	73.7498	36.8749	1105.08	1018.17	1527.29	1462.51	1278.26	254.034	127.017
		12.5	556.712	396.576	1045.56	1319.01	829.464	427.448	213.724	780.317	1026.06	969.78	686.084	865.561	159.27	79.6351	3748.15	3836.82	3975.36	4324.42	3971.19	253.37	126.685	929.635	1094.39	891.821	933.821	962.416	89.9861	44.993	1302.99	1347.6	1527.45	1398.17	1394.05	97.0599	48.5299	1644.77	1530.47	2180.9	2049.19	1851.33	312.72	156.36
		13	898.211	676.793	1559.58	1887.99	1255.64	564.231	282.116	1273.11	1562.91	1539.71	1133.85	1377.39	208.928	104.464	4123.46	4219.52	4410.24	4749.01	4375.56	276.028	138.014	1437.66	1635.58	1402.16	1455.43	1482.71	104.294	52.1468	1876.85	1909.64	2142	1989.07	1979.39	118.203	59.1013	2205.44	2077.2	2830.03	2626.17	2434.71	352.756	176.378
		13.5	1314.54	1062.64	2120	2466.71	1740.97	661.394	330.697	1875.34	2140.98	2190.99	1684.38	1972.92	237.048	118.524	4413.31	4514.7	4750.91	5076.3	4688.8	294.516	147.258	2010.95	2224.29	1987.94	2051.6	2068.69	107.017	53.5086	2462.75	2473.31	2754.18	2582.34	2568.14	135.292	67.6461	2727.99	2596.14	3415.76	3144.05	2970.99	377.418	188.709
		14	1760.45	1529.7	2664.24	2997.8	2238.05	704.442	352.221	2513.65	2691.01	2837.82	2277.68	2580.04	241.243	120.621	4636.75	4742.24	5016.32	5331.78	4931.77	310.976	155.488	2585.78	2795.78	2584.09	2653.33	2654.75	99.3999	49.7	2999.39	2986.18	3308.87	3122.85	3104.32	149.614	74.8071	3179.53	3049.64	3907.34	3583.79	3430.07	391.115	195.558
		14.5	2187.62	2031.15	3150.47	3454.15	2705.85	702.714	351.357	3119.49	3170.9	3421.24	2843.5	3138.78	236.909	118.454	4813.82	4921.7	5228.65	5534.65	5124.7	324.92	162.46	3105.57	3303.97	3130.19	3208.91	3187.16	89.4825	44.7412	3460.23	3423.78	3778.59	3579.7	3560.58	159.872	79.9359	3553.65	3425.45	4309.78	3943.92	3808.2	400.541	200.27
		15	2565.76	2516.33	3561.49	3833.44	3119.26	677.127	338.563	3645.48	3568.15	3912.32	3340.17	3616.53	235.97	117.985	4955.12	5064.11	5399.89	5696.78	5278.97	336.763	168.381	3547.68	3730.9	3596.58	3686.44	3640.4	83.3219	41.661	3838.47	3786.4	4164.66	3952.07	3935.4	167.767	83.8835	3860.91	3731.43	4634.79	4238.09	4116.3	407.026	203.513
		15.5	2882.81	2950.33	3900.67	4145.53	3469.84	647.218	323.609	4077.46	3885.89	4312.65	3749.55	4006.39	244.495	122.248	5069.63	5179.44	5539.56	5829.26	5404.47	347.108	173.554	3908.48	4079.9	3976.25	4082.54	4011.79	84.8142	42.4071	4145.82	4081.54	4478.22	4250.25	4238.95	174	86.9998	4112.9	3981.94	4901.28	4478.73	4368.71	412.622	206.311
		16	3141.25	3315.89	4180.9	4403.2	3760.31	624.753	312.377	4419.45	4133.83	4629.39	4076.47	4314.78	257.856	128.928	5163.03	5275.39	5650.49	5934.29	5505.8	353.609	176.804	4200.47	4365.69	4280.88	4401.95	4312.25	90.1486	45.0743	4392.3	4320.84	4734.52	4489.66	4484.33	180.573	90.2865	4323.89	4191.22	5123.79	4677.87	4579.19	417.147	208.573
		16.5	3351.95	3617.13	4411.6	4617.15	3999.46	610.149	305.074	4684.86	4326.08	4883.43	4334.05	4557.11	274.433	137.216	5240.23	5355.81	5743.15	6023.76	5590.74	359.993	179.996	4435.67	4597.85	4522.74	4660.72	4554.25	97.1095	48.5547	4593.85	4515.88	4946.26	4683.5	4684.87	187.233	93.6164	4497.99	4366.52	5308.64	4843.04	4754.05	420.806	210.403
		17	3524.2	3862.42	4604.78	4795.08	4196.62	602.381	301.191	4892.95	4473.02	5085.42	4537.66	4747.26	291.385	145.692	5306.93	5423.68	5816.99	6097.99	5661.4	363.769	181.885	4624.56	4789.69	4717.04	4871.98	4750.82	105.315	52.6574	4759.61	4677.31	5121.05	4841.68	4849.91	192.814	96.4068	4645.57	4511.8	5463.34	4979.94	4900.16	423.939	211.969
		17.5	3666.18	4063.65	4766.94	4943.28	4360.01	598.616	299.308	5056.07	4584.99	5249.9	4698.45	4897.35	309.092	154.546	5364.32	5481.54	5878.01	6163.85	5721.93	367.57	183.785	4777.21	4946.72	4874.06	5046.08	4911.02	113.705	56.8523	4898.23	4812.97	5266.59	4970.28	4987.02	197.158	98.5788	4769.84	4635.07	5593.5	5094.97	5023.35	426.312	213.156
		18	3784.88	4228.3	4905.81	5067.55	4496.63	597.763	298.882	5184.34	4665.53	5382.45	4830.26	5015.65	326.573	163.286	5411.98	5530.66	5923.93	6216.58	5770.79	369.049	184.525	4903.55	5078.32	5004.36	5189.26	5043.87	120.524	60.2618	5013.66	4925.13	5389.25	5079.18	5101.81	201.758	100.879	4879	4744.14	5706.13	5194.34	5130.9	427.375	213.688
		18.5	3886.03	4365.6	5025.62	5173.11	4612.59	598.24	299.12	5285.25	4726.2	5495.56	4940.31	5111.83	344.215	172.108	5451.62	5572.25	5963.27	6262.4	5812.38	371.079	185.54	5007.97	5187.04	5110.62	5310.26	5153.97	127.432	63.7161	5112.67	5022.84	5494.1	5171.24	5200.21	205.209	102.604	4972.22	4842.56	5804.32	5281.21	5225.08	427.76	213.88
		19	3973.22	4481.69	5128.38	5264.46	4711.94	599.285	299.642	5363.12	4770.41	5591.55	5034.59	5189.91	361.212	180.606	5482.49	5605.35	5992.67	6295.81	5844.08	371.429	185.715	5097.18	5279.15	5200.14	5410.8	5246.81	132.296	66.1481	5196.94	5106.72	5587.98	5254.97	5286.66	209.941	104.97	5055.06	4931.01	5889.34	5359.66	5308.77	426.897	213.449
		19.5	4048.47	4579.1	5214.5	5343.67	4796.44	600.258	300.129	5425.73	4805.15	5674.47	5115.77	5255.28	377.202	188.601	5508.05	5633.46	6015.99	6326.99	5871.13	372.874	186.437	5171.13	5356.52	5274.51	5499.63	5325.45	138.7	69.3498	5271.8	5181.6	5668.58	5326.52	5362.12	212.86	106.43	5126.22	5008.15	5962.81	5428.55	5381.43	426.106	213.053
		20	4113.38	4659.38	5288.28	5411.8	4868.21	601.476	300.738	5472.69	4829.09	5744.56	5184.83	5307.79	392.524	196.262	5526.38	5657.45	6031.74	6348.24	5890.95	372.542	186.271	5237.22	5422.67	5337.93	5572.99	5392.7	142.098	71.0491	5336.39	5245.91	5742.53	5392.34	5429.29	217.365	108.683	5189.97	5076.81	6026.75	5490.24	5445.94	424.687	212.344
		20.5	4167.81	4722.89	5350.47	5465.75	4926.73	602.106	301.053	5513.03	4841.38	5801.49	5243.05	5349.74	408.474	204.237	5540.2	5681.48	6041.16	6368.46	5907.83	372.536	186.268	5291.48	5478.79	5394.56	5638.34	5450.79	146.628	73.314	5394.26	5298.94	5802.88	5446.35	5485.61	220.146	110.073	5244.68	5134.76	6082.28	5539.78	5500.37	423.958	211.979
		21	4215.33	4776.59	5405.86	5508.6	4976.59	601.895	300.947	5542.93	4846.78	5851.39	5293.27	5383.59	424.48	212.24	5546.86	5699.49	6045.73	6378.48	5917.64	371.417	185.709	5338.43	5527.5	5440.21	5690.78	5499.23	149.254	74.627	5442.1	5347.77	5857.32	5496.26	5535.86	222.916	111.458	5288.75	5185.47	6125.82	5579.24	5544.82	421.681	210.84
		21.5	4256.18	4821.35	5449.81	5540.84	5017.04	599.685	299.843	5567.84	4847.29	5893.64	5336.7	5411.37	440.011	220.006	5549.8	5712.7	6046.47	6386.88	5923.96	371.452	185.726	5377.13	5567.31	5479.5	5737.45	5540.35	152.666	76.3331	5485.63	5389.3	5901.69	5537.8	5578.6	224.002	112.001	5314.87	5225.65	6150.9	5603.31	5573.68	417.2	208.6
		22	4293.91	4859.62	5484.68	5563.73	5050.49	594.637	297.319	5585.49	4844.41	5930.31	5376.53	5434.19	454.674	227.337	5548.92	5720.95	6043.3	6390.33	5925.87	371.301	185.65	5410.9	5603.05	5510.68	5776.17	5575.2	155.266	77.6328	5520.89	5426.31	5938.06	5574.9	5615.04	223.935	111.968	5324.31	5254.62	6160.53	5613.27	5588.18	411.945	205.973
		22.5	4325.87	4893.8	5503.1	5575.26	5074.51	585.252	292.626	5601.44	4837.72	5963.17	5409.71	5453.01	470.016	235.008	5546.95	5729.23	6042	6391.62	5927.45	370.877	185.439	5439.65	5631.98	5540.4	5811.95	5606	158.184	79.0922	5549.06	5450.98	5961.26	5599.23	5640.13	222.761	111.381	5319.99	5269.46	6156.96	5607.38	5588.45	407.182	203.591
		23	4353.22	4923.28	5502.39	5572.64	5087.88	569.687	284.843	5612.6	4827.96	5991.14	5440.25	5467.99	484.768	242.384	5541.2	5733.96	6039.09	6384.09	5924.59	368.593	184.296	5463.81	5653.55	5562	5841.15	5630.13	160.603	80.3013	5561.56	5463.72	5968.42	5614.35	5652.01	219.976	109.988	5310.8	5277.22	6147.68	5596.84	5583.13	402.761	201.38
		23.5	4372.88	4948.97	5482.98	5556.9	5090.43	549.719	274.859	5617.9	4816.06	6016.41	5466.79	5479.29	499.249	249.624	5530.75	5733.53	6036.41	6363.58	5916.07	363.564	181.782	5479.09	5660.5	5572.94	5863.69	5644.05	164.093	82.0467	5561.94	5461.2	5960.76	5615.83	5649.93	216.901	108.451	5299.26	5279.55	6134.98	5583.85	5574.41	398.743	199.371
		24	4384.72	4962.2	5453.21	5529.73	5082.46	528.773	264.386	5619.66	4798.65	6032.16	5490.98	5485.36	512.713	256.356	5512.17	5723.58	6026.6	6324.98	5896.83	355.026	177.513	5483.45	5652.5	5569.91	5871.97	5644.46	166.639	83.3194	5551.14	5445.61	5938.71	5612.13	5636.9	212.641	106.321	5289.87	5279.39	6123.89	5573.75	5566.73	395.682	197.841
		24.5	4388.27	4965.78	5422.62	5497.82	5068.62	510.878	255.439	5618.35	4777.16	6041.28	5508.42	5486.3	525.615	262.808	5484.03	5703.11	6009.08	6266.56	5865.7	343.196	171.598	5472.24	5631.35	5552.58	5866.1	5630.57	169.925	84.9626	5537.47	5422.58	5910.43	5601.47	5617.99	208.534	104.267	5280.67	5275.61	6113	5563.38	5558.16	393.58	196.79
		25	4389.18	4960.1	5393.63	5465.92	5052.21	495.247	247.623	5617.7	4753.36	6045.75	5520.27	5484.27	538.081	269.041	5446.71	5668.25	5983.81	6196.75	5823.88	332.207	166.104	5451.33	5602.19	5524.37	5849.12	5606.75	172.922	86.4611	5526.93	5400.07	5877.59	5590.38	5598.74	202.036	101.018	5270.52	5267.2	6100.28	5552.13	5547.53	391.949	195.974
		25.5	4390.11	4953.41	5369.78	5440.02	5038.33	482.567	241.283	5612.95	4729.46	6047.41	5528.87	5479.67	549.341	274.67	5399.44	5622.62	5948.5	6117.89	5772.11	322.44	161.22	5427.39	5572.56	5488.56	5823.32	5577.96	174.061	87.0305	5519.88	5380.15	5848.05	5582.44	5582.63	196.115	98.0577	5258.24	5259.73	6085.42	5542.08	5536.37	389.604	194.802
		26	4392.91	4946.31	5350.68	5418.16	5027.01	471.293	235.647	5607.49	4701.52	6045.53	5536.56	5472.77	561.279	280.64	5348.58	5571.35	5901	6043.52	5716.11	314.861	157.43	5406.72	5546.86	5456.42	5794.94	5551.23	172.514	86.2571	5514.78	5361.66	5820.23	5576.82	5568.37	190.705	95.3524	5245.73	5250.36	6070.2	5532.02	5524.58	387.604	193.802
		26.5	4395.95	4940.54	5333.33	5399.87	5017.42	461.23	230.615	5599.88	4674.52	6041.19	5541.97	5464.39	571.828	285.914	5296.87	5516.81	5841.44	5972.85	5656.99	307.208	153.604	5391.08	5524.07	5427.26	5768.03	5527.61	169.83	84.9149	5510.98	5344.56	5798.79	5574.69	5557.25	187.995	93.9973	5228.76	5243.78	6052.48	5523.04	5512.02	384.882	192.441
		27	4397.37	4934.15	5318.86	5382.53	5008.23	452.853	226.427	5594.15	4646.71	6036.41	5541.94	5454.8	582.608	291.304	5250.24	5464.66	5775.44	5914.42	5601.19	300.156	150.078	5377.07	5504.41	5405.62	5748.31	5508.85	168.705	84.3527	5508.82	5327.22	5778.56	5570.28	5546.22	186.117	93.0586	5210.46	5233.25	6033.18	5509.09	5496.49	382.668	191.334
		27.5	4396.53	4926.3	5302.54	5364.67	4997.51	445.011	222.505	5584.93	4620.89	6027.09	5539.78	5443.17	590.631	295.316	5205.22	5417.11	5704.94	5862.36	5547.41	293.304	146.652	5364.62	5487.19	5386.12	5731.52	5492.36	168.154	84.0771	5507.42	5309.71	5759.48	5565.95	5535.64	185.17	92.5849	5188.79	5222.44	6012.46	5492.78	5479.12	380.708	190.354
		28	4394.4	4917.86	5288.6	5346.71	4986.89	438.293	219.146	5573.79	4591.92	6015.99	5533.5	5428.8	599.208	299.604	5163.9	5377.37	5636.84	5816.61	5498.68	286.917	143.458	5351.41	5473.86	5369.01	5713.75	5477.01	166.83	83.4149	5504.7	5290.12	5738.29	5559	5523.03	184.582	92.2911	5168.58	5210	5991.52	5472.95	5460.76	378.638	189.319
		28.5	4392.65	4909.56	5274.19	5329.43	4976.46	431.487	215.744	5556.56	4561.12	6000.83	5527.18	5411.42	606.87	303.435	5123.87	5341.35	5571.11	5772.41	5452.19	280.929	140.464	5339.97	5460.62	5349.53	5693.98	5461.03	164.677	82.3386	5497.88	5269.55	5717.48	5551.5	5509.1	185.05	92.5252	5146.97	5198.73	5969.02	5454.97	5442.42	376.006	188.003
		29	4392.09	4902.58	5259.16	5314.08	4966.98	424.46	212.23	5542.37	4529.92	5989.12	5518.85	5395.06	616.009	308.005	5091.26	5308.21	5516.15	5734.17	5412.45	275.852	137.926	5328.13	5445.57	5329.67	5676.43	5444.95	163.828	81.9139	5491.36	5249.31	5696.5	5543	5495.04	185.547	92.7734	5125.6	5187.2	5946.17	5436.68	5423.91	373.249	186.624
		29.5	4389.9	4893.49	5247.31	5298.81	4957.38	419.027	209.513	5526.55	4494.09	5973.27	5508.5	5375.6	625.755	312.878	5061.04	5279.2	5466.6	5698.63	5376.37	271.336	135.668	5316.98	5430.76	5310.83	5659.33	5429.48	162.856	81.4279	5482.54	5227.95	5674.2	5534.6	5479.82	186.394	93.1969	5105.76	5175.05	5925.17	5419.3	5406.32	371.121	185.56
		30	4387.62	4884.31	5233.6	5282.64	4947.04	412.969	206.484	5513.96	4458.76	5958.57	5497.63	5357.23	635.906	317.953	5034.82	5251.65	5421.29	5666.91	5343.67	267.309	133.654	5304.45	5415.41	5293.41	5644.57	5414.46	163.001	81.5003	5477	5207.45	5651.77	5525.53	5465.44	187.1	93.55	5085.8	5162.41	5904.87	5401.15	5388.56	369.478	184.739

## Sheet: Main Fig 5
	5a
			ZBP RT-LAMP						WarmStart RT-LAMP
		Replicate	50 cp	25 cp	15 cp	10 cp	5 cp	NTC	50 cp	25 cp	15 cp	10 cp	5 cp	NTC
		1	27.325	19.9	26.96	29.345	33.925		17.41	16.205	15.975	19.295	16.245
		2	24.87	18.7	20.795				14.245	13.565	17.61	16.625	17.64
		3	21.91	20.99	20.635	21.525			16.09	15.565	18.51	17.315
		4	22.84	19.485	26.47				14.11	14.245	18.31	28.975	17.43
		5	24.36	19.445	26.48				14.795	18.495	23.18	23.155
		6	19.885	22.305	21.7	30.195			15.655	17.155	17.77	18.15
		7	17.955	26.01	20.795	22.995	27.765		18.63	16.13	15.035	17.025
		8	19.79	25.88	29.93	25.515	31.51		19.59	14.53	16.455	24.415	15.175
		MEAN	22.3669	21.5894	24.2206	25.915	31.0667		16.3156	15.7362	17.8556	20.6194	16.6225
		SD	3.10572	2.90448	3.64389	3.80926	3.10384		2.04337	1.6222	2.46419	4.44487	1.14384
		SEM	1.09804	1.02689	1.28831	1.70355	1.792		0.722439	0.573536	0.871224	1.5715	0.571921
	5b
			TMAC				Tris			GuCl
		Replicate	0 mM	15 mM	30 mM	45 mM	10 mM Tris	15 mM Tris	20 mM Tris	40 mM GuCl	50 mM GuCl	60 mM GuCl	80 mM GuCl
		1	22.795	20.715	18.83	19.14		23.14	45		18.055	28.14	27.585
		2	26.405	21.695	16.245	21.26	22.33	22.35	22.735	33.64	24.64	21.56	20.58
		3	24.58	21.395	23.595	24.425	22.93	20.195	20.08	26.97	18.855	32.225
		4	19.7	22.485	16.655	18.3	24.725	20.76	28.51		19.545	22.47	29.13
		5	0							19.69	23.38	19.78
		6	0							27.485	17.36	21.19
		7	0							24.865	18.1	22.61	19.245
		8	0							22.415	19.065		27.75
		MEAN	11.685	21.5725	18.8313	20.7812	23.3283	21.6113	29.0813	25.8442	19.875	23.9964	24.858
		SD	12.631	0.733593	3.37234	2.72986	1.2462	1.36787	11.1808	4.80264	2.66147	4.48556	4.57868
		SEM	4.46572	0.366796	1.68617	1.36493	0.719492	0.683936	5.5904	1.96067	0.940971	1.69538	2.04765
	5c		ZBP RT-LAMP												ZBP RT-LAMP (+50% Bst 2.0)
		TTR (min)	Rep 1	Rep 2	Rep 3	Rep 4	Rep 5	Rep 6	Rep 7	Rep 8	MEAN	SD	SEM	TTR (min)	Rep 1	Rep 2	Rep 3	Rep 4	Rep 5	Rep 6	Rep 7	Rep 8	MEAN	SD	SEM
		0.5	334.033	313.956	175.215	149.073	138.589	98.9745	-57.6268	243.802	174.502	126.053	44.5663	0.5	474.637	301.982	155.706	245.209	118.791	25.2151	37.4439	-63.7827	161.9	173.769	61.4365
		1	188.264	144.196	44.3692	6.9734	4.79093	-9.16662	-103.019	120.521	49.6161	95.4718	33.7544	1	296.372	113.936	-4.04228	57.7265	-22.6894	-71.8087	-75.0723	-133.857	20.0705	136.365	48.2125
		1.5	74.855	28.7461	-36.0467	-92.8692	-78.6554	-74.0673	-110.55	40.9593	-30.9535	69.9594	24.7344	1.5	153.802	-27.204	-120.974	-79.0278	-118.531	-113.997	-125.908	-158.24	-73.76	99.7774	35.2766
		2	-53.6819	-99.4811	-127.06	-202.426	-165.407	-147.399	-123.537	-45.6143	-120.576	53.4771	18.907	2	-6.35052	-177.601	-245.478	-217.638	-217.823	-163.6	-181.442	-189.964	-174.987	73.1571	25.8649
		2.5	-151.404	-195.65	-190.331	-272.145	-211.478	-193.809	-126.699	-105.527	-180.88	52.4033	18.5274	2.5	-125.945	-271.748	-310.053	-285.393	-266.981	-182.622	-199.212	-200.522	-230.309	62.6505	22.1503
		3	-183.686	-224.226	-204.461	-276.872	-200.722	-196.017	-119.42	-118.349	-190.469	52.416	18.5319	3	-165.672	-280.248	-285.661	-271.884	-250.722	-159.834	-167.449	-180.516	-220.248	56.6551	20.0306
		3.5	-164.98	-196.209	-175.43	-233.546	-156.112	-162.423	-100.143	-97.445	-160.786	45.505	16.0884	3.5	-153.986	-236.641	-212.185	-214.808	-199.553	-104.633	-104.635	-131.571	-169.751	52.6172	18.603
		4	-119.812	-141.53	-123.939	-165.962	-97.3338	-110.782	-72.7227	-63.7858	-111.983	33.9566	12.0055	4	-116.164	-171.82	-124.195	-143.109	-135.471	-37.3793	-34.8952	-70.4851	-104.19	50.7262	17.9344
		4.5	-73.7386	-87.8077	-69.9321	-104.899	-47.5273	-57.57	-43.2259	-32.6464	-64.6684	24.1818	8.54957	4.5	-78.4158	-116.094	-53.8618	-81.9408	-80.5998	21.9918	21.1115	-14.7919	-47.8251	51.5319	18.2193
		5	-40.5277	-50.6328	-23.2735	-54.2181	-2.05748	-11.8427	-15.0531	-10.2439	-25.9812	19.8684	7.02456	5	-48.1995	-70.8722	6.68303	-25.8898	-30.3805	63.6689	61.1727	26.8911	-2.11577	49.953	17.6611
		5.5	-16.6762	-21.0067	18.3785	-10.3493	37.1266	24.4937	6.23011	9.72334	5.99001	20.6636	7.3057	5.5	-22.7764	-32.8263	60.4829	22.4398	14.4263	85.8627	83.9222	51.9495	32.9351	45.3597	16.0371
		6	0.0749642	1.44813	52.1916	29.4888	66.7783	51.2631	21.6626	25.8801	31.0985	24.1573	8.54091	6	-2.81025	0.891497	105.2	64.5775	50.8283	92.3891	93.4202	65.217	58.7142	41	14.4957
		6.5	14.3662	21.135	76.0115	64.1183	84.1303	65.3209	30.3791	40.1957	49.4571	26.3418	9.31323	6.5	15.6979	37.1085	139.936	98.0925	73.2828	91.3252	93.3737	68.8174	77.2042	38.3756	13.5678
		7	25.3773	37.4421	86.729	91.1239	89.9319	71.299	34.3823	51.965	61.0313	27.0624	9.56802	7	33.455	78.5438	161.306	122.877	83.6908	85.4179	87.9999	67.6622	90.1191	37.9054	13.4016
		7.5	34.0645	53.2795	87.1874	106.011	88.7715	68.9588	35.5075	61.4648	66.9056	25.919	9.16375	7.5	55.3704	114.747	169.216	135.014	82.556	76.4718	78.8277	62.4704	96.8341	39.3891	13.9262
		8	41.1668	69.3791	81.1974	110.79	83.0846	64.051	34.0985	68.9775	69.0931	24.2337	8.56789	8	80.7512	137.714	166.568	136.324	78.0634	66.6612	70.2544	56.3602	99.0871	41.2638	14.5889
		8.5	50.0794	85.4372	72.266	107.091	73.716	56.5821	31.8231	71.8468	68.6052	22.851	8.07905	8.5	109.441	141.477	156.333	128.723	69.0066	56.678	60.8333	49.451	96.4928	42.4871	15.0214
		9	61.0611	97.9555	63.6887	98.251	64.6897	47.5114	27.0356	68.054	66.0309	23.7757	8.40599	9	130.709	135.903	143.828	117.015	61.7415	48.2794	52.5623	43.8383	91.7346	43.8164	15.4914
		9.5	72.6346	103.733	53.5618	88.6793	55.5716	37.8881	23.7323	60.7441	62.0682	25.9847	9.18697	9.5	140.995	126.053	127.592	102.486	53.7698	36.7872	41.3838	36.6451	83.2141	45.4431	16.0666
		10	84.0923	101.071	43.7959	76.9891	48.1356	28.002	21.2955	51.0384	56.8025	27.9788	9.892	10	134.84	114.641	111.101	88.9244	45.4152	26.7772	32.6378	31.4272	73.2204	43.9446	15.5368
		10.5	91.0452	92.7732	32.3842	65.0888	39.8497	19.9367	20.3048	41.4781	50.3576	29.3074	10.3617	10.5	121.944	101.725	93.8673	74.2	35.6106	15.6448	23.4049	24.9041	61.4126	41.4796	14.6652
		11	92.7141	80.9159	21.1636	51.7548	31.8901	12.3111	18.0006	30.9478	42.4622	29.9898	10.603	11	103.189	87.7712	77.2345	59.6524	27.2555	6.41651	15.713	18.7311	49.4954	37.1459	13.1331
		11.5	85.4651	67.2194	10.796	38.644	23.6259	4.99355	14.899	19.6445	33.1609	28.8505	10.2002	11.5	83.7447	73.9095	60.3895	42.9396	19.0763	-4.05548	3.24795	10.9031	36.2694	33.7057	11.9168
		12	74.5837	52.2514	0.653291	25.5312	15.766	-2.58244	12.4231	8.40053	23.3784	26.8673	9.49903	12	62.9991	59.0028	42.3901	28.4051	11.0782	-14.8354	-9.07952	4.40611	23.0458	29.8802	10.5642
		12.5	60.3443	35.3892	-9.26587	10.8145	7.74207	-9.5325	10.697	-3.03409	12.8943	24.0267	8.49472	12.5	42.2714	44.9614	24.7015	14.6492	2.91942	-23.9336	-21.3101	-0.563694	10.4619	26.1679	9.25176
		13	45.1229	19.7098	-19.5033	-4.40728	-1.04184	-17.2251	9.41388	-14.503	2.19576	21.9822	7.77189	13	22.455	30.8681	8.06805	0.884749	-4.24324	-31.7491	-29.8858	-5.07386	-1.08451	22.2276	7.85863
		13.5	28.4494	4.47219	-28.5438	-17.6429	-9.20255	-24.5329	8.78536	-26.1769	-8.04901	20.305	7.17891	13.5	2.63252	18.5534	-8.49215	-14.3017	-10.0388	-38.3317	-39.0951	-11.4587	-12.5665	19.2514	6.80638
		14	12.1131	-10.1925	-37.8325	-29.5743	-16.7586	-32.5284	6.38437	-36.7306	-18.1399	19.4677	6.88287	14	-16.609	4.37613	-25.2347	-29.5743	-17.9697	-44.3872	-47.5482	-19.2864	-24.5292	16.557	5.85377
		14.5	-3.67821	-25.6463	-46.3234	-40.0156	-24.6931	-38.5684	4.5358	-45.4773	-27.4833	19.1301	6.76352	14.5	-35.7275	-9.59397	-43.007	-43.5245	-25.2303	-47.1227	-54.7608	-25.7858	-35.5941	14.6275	5.17161
		15	-18.685	-40.9353	-54.8964	-49.714	-33.2143	-42.8029	0.41122	-52.6785	-36.5644	18.9916	6.71453	15	-53.1212	-23.9432	-59.8218	-56.0595	-32.8239	-44.9208	-57.382	-31.3	-44.9215	13.8387	4.89271
		15.5	-34.066	-53.3812	-59.5263	-56.1419	-40.7446	-42.2211	-2.85008	-57.3293	-43.2826	18.7305	6.62222	15.5	-67.3214	-36.1187	-73.627	-65.8469	-39.574	-34.4833	-54.6128	-35.3515	-50.8669	16.3942	5.79623
		16	-48.7569	-62.2414	-62.128	-60.031	-45.5621	-36.139	-7.72993	-56.8329	-47.4277	18.4834	6.53485	16	-78.3539	-48.7514	-86.6468	-75.2178	-44.014	-17.1873	-37.8873	-37.5455	-53.2005	24.2511	8.57406
		16.5	-61.9846	-67.4	-59.7914	-58.9104	-48.2387	-20.9536	-10.7608	-48.5889	-47.0785	20.5004	7.248	16.5	-85.2901	-61.3688	-95.6916	-79.9238	-43.3753	11.1035	-0.684445	-33.6594	-48.6112	39.3136	13.8995
		17	-72.3576	-66.1091	-52.0615	-52.52	-47.1287	5.31255	-14.1616	-32.558	-41.448	26.2983	9.29785	17	-87.6056	-73.9225	-100.592	-76.4056	-36.8188	50.773	68.1811	-21.5937	-34.748	63.7909	22.5535
		17.5	-79.8511	-55.9559	-38.6813	-36.8417	-40.4732	46.1915	-16.1147	-7.60426	-28.6663	37.5613	13.2799	17.5	-82.1456	-84.8604	-96.3012	-58.7176	-20.0711	109.277	173.923	-0.692178	-7.4485	99.1543	35.0563
		18	-83.0137	-36.4044	-17.6684	-12.2918	-25.3272	103.409	-17.8521	25.3075	-7.98011	54.0693	19.1164	18	-65.6384	-94.8624	-79.5269	-21.1907	11.4425	187.712	319.124	29.8285	35.8611	145.352	51.3895
		18.5	-80.3662	-8.16076	13.0011	22.6899	-0.00602859	179.601	-18.6009	68.3154	22.0592	76.1445	26.9211	18.5	-38.3667	-104.738	-48.4416	40.9538	66.5475	293.428	505.049	69.4241	97.982	203.57	71.9728
		19	-71.3066	31.453	55.6885	69.3483	38.6563	277.856	-19.1408	118.758	62.6641	104.018	36.7759	19	2.23533	-114.017	3.85054	138.574	147.716	430.642	722.298	120.159	181.432	270.53	95.6469
		19.5	-54.1945	85.7271	110.103	129.42	95.9978	400.694	-18.4332	177.723	115.88	138.063	48.8127	19.5	55.4724	-120.528	81.9902	281.028	260.023	619.973	968.372	184.976	291.413	348.029	123.047
		20	-27.5334	154.175	178.866	205.135	174.599	548.741	-17.4583	243.32	182.481	178.613	63.1493	20	126.918	-123.39	191.565	485.697	405.139	855.034	1235.09	268.997	430.631	433.162	153.146
		20.5	8.23187	237.639	265.068	301.22	276.581	719.154	-15.9485	319.347	263.912	225.597	79.7605	20.5	220.901	-121.936	338.988	766.943	588.453	1124.83	1530.36	375.876	603.052	528.099	186.711
		21	55.9198	337.908	374.06	419.516	397.698	907.459	-14.7022	407.962	360.728	277.881	98.2456	21	352.257	-113.169	530.044	1127.53	820.735	1409.29	1870.02	507.944	813.082	634.153	224.207
		21.5	114.621	461.941	512.034	570.928	539.871	1111.98	-11.0097	511.597	476.495	335.536	118.63	21.5	561.588	-95.4049	777.38	1546.72	1128.44	1707.64	2274.83	660.636	1070.23	752.019	265.879
		22	190.67	622.448	696.386	776.222	701.274	1334.9	-5.26458	637.074	619.214	400.626	141.643	22	900.355	-64.2104	1093.08	1989.69	1533.42	2022.93	2745.72	827.483	1381.06	876.454	309.873
		22.5	284.606	855.818	943.97	1048.27	887.142	1575.93	3.78827	794.3	799.228	477.308	168.754	22.5	1338.14	-19.4823	1486.1	2417.33	2031.95	2351.19	3267.69	1005.29	1734.78	1008.02	356.389
		23	406.142	1180.62	1237.29	1365.62	1084.35	1833.28	15.5292	995.603	1014.8	566.215	200.187	23	1832.85	38.9825	1944.65	2807.09	2585.64	2679.61	3807.27	1197.37	2111.68	1142.9	404.075
		23.5	576.007	1557.3	1551.01	1696.38	1289.51	2102.31	29.8533	1246.18	1256.07	660.632	233.569	23.5	2307.95	109.493	2425.36	3152.48	3156.23	2995.47	4331.2	1421.27	2487.43	1274.73	450.684
		24	819.418	1934.63	1860.54	2009.91	1490.5	2384.38	52.4316	1524.6	1509.55	748.296	264.563	24	2759.15	192.161	2894.89	3462.21	3703.2	3296.86	4807.33	1696.54	2851.54	1390.7	491.688
		24.5	1117.24	2279.49	2175.88	2307.5	1690.49	2674.76	81.3454	1806.03	1766.59	829.543	293.288	24.5	3170.6	289.669	3338.17	3748.69	4198.47	3586.88	5210.64	2021.97	3195.64	1481.69	523.858
		25	1432.86	2613.95	2498.77	2585.63	1886.46	2966.39	122.393	2065.6	2021.51	907.362	320.801	25	3545.99	401.168	3760.36	4022.17	4623.11	3868.88	5538.16	2386.17	3518.25	1546.19	546.659
		25.5	1724.31	2951.86	2820.36	2851.3	2082.23	3248.55	173.143	2307.28	2269.88	985.214	348.326	25.5	3893.98	531.65	4155.87	4282.23	4979.94	4142.19	5793.45	2763.54	3817.86	1585.88	560.692
		26	1994.06	3287.57	3125.45	3102.8	2276.74	3513.84	240.292	2536.42	2509.65	1056.64	373.578	26	4212.67	687.31	4515.66	4526.81	5283.89	4407.78	5995.48	3145.74	4096.92	1604.18	567.164
		26.5	2249.45	3612.17	3408.29	3342.55	2473.34	3758.1	323.045	2768.41	2741.92	1118.74	395.535	26.5	4501.42	891.635	4833.79	4748.59	5541.85	4666.28	6150.65	3521.14	4356.92	1595.78	564.194
		27	2492.44	3915.89	3666.79	3571.34	2669.48	3975.81	424.374	3008.44	2965.57	1168.23	413.033	27	4763.77	1200.45	5116.03	4956.72	5757.66	4907.6	6265.38	3882.94	4606.32	1544.55	546.081
		27.5	2721.88	4199.61	3903.78	3789.58	2867.15	4166.79	542.316	3256.5	3180.95	1205.92	426.358	27.5	5000.41	1611.28	5362.38	5154.79	5936.64	5122.49	6343.08	4223.65	4844.34	1451.29	513.11
		28	2936.17	4467.16	4115.64	3994.69	3067.07	4332.92	675.688	3498.58	3385.99	1232.36	435.705	28	5215.64	2084.61	5579.54	5349.14	6085.24	5307.7	6390.38	4531	5067.91	1330.54	470.417
		28.5	3138.89	4714.64	4307.77	4186.87	3268.78	4475.76	819.484	3722.1	3579.29	1248.99	441.584	28.5	5407.26	2533.68	5766.54	5534.15	6209.6	5461.93	6399.35	4792.9	5263.17	1209.78	427.722
		29	3338.68	4950.49	4477.13	4367.8	3475.26	4597.32	970.459	3921.65	3762.35	1257.45	444.576	29	5580.11	2936.81	5929.23	5706.09	6312.25	5591.37	6373.41	5007.68	5429.62	1097.84	388.144
		29.5	3533.72	5174.41	4626.75	4539	3685.24	4701.38	1128.72	4097.31	3935.82	1258.78	445.048	29.5	5732.89	3301.9	6070.28	5856.96	6395.74	5697.65	6329.56	5179.31	5570.54	995.071	351.811
		30	3716.64	5384.44	4758.73	4701.95	3890.93	4791.07	1292.06	4250.58	4098.3	1254.79	443.635	30	5866.49	3644.77	6191.73	5990.25	6454.46	5778.56	6288.95	5313.73	5691.12	898.295	317.595
		30.5	3879.61	5577.71	4876	4854.75	4089.01	4868.05	1462.89	4381.03	4248.63	1245.03	440.184	30.5	5979.05	3977.19	6292.54	6106.23	6489.4	5838	6260.78	5414.43	5794.7	804.321	284.37
		31	4021.76	5746.24	4980.24	4993.46	4271.34	4935.41	1639.45	4492.48	4385.05	1229.11	434.555	31	6068.57	4299.35	6366.73	6207.26	6503.48	5867.29	6240.96	5483.24	5879.61	712.601	251.943
		31.5	4149.78	5892.88	5069.9	5118.51	4440.15	4994.68	1825.26	4588.13	4509.91	1205.91	426.355	31.5	6133.27	4611.53	6417.25	6290.33	6506.2	5873.22	6227.9	5525.71	5948.18	624.695	220.863
		32	4265	6013.96	5149.66	5229.19	4593.12	5047.99	2017.48	4669.67	4623.26	1175.96	415.765	32	6174.2	4906.06	6447.53	6355.68	6498.9	5854.47	6218.47	5547.94	6000.41	544.584	192.54
		32.5	4366.45	6115.02	5218.3	5326.25	4729.81	5093.11	2211.98	4739.56	4725.06	1141.21	403.48	32.5	6192.4	5175.19	6464.82	6404.65	6485.89	5828.1	6209.51	5558.42	6039.87	476.437	168.446
		33	4455.56	6199.92	5282.37	5411.17	4853.53	5130.81	2402.07	4798.73	4816.77	1104.84	390.621	33	6193.16	5413.34	6469.48	6436.87	6467.34	5800.27	6198.75	5559.64	6067.35	422.268	149.294
		33.5	4530.67	6269.82	5336.43	5481.36	4960.02	5155.62	2581.11	4849.76	4895.6	1068.36	377.724	33.5	6180.89	5626.86	6466.97	6457.84	6454.88	5783.2	6193.3	5562.52	6090.81	381.041	134.718
		34	4595.72	6328.25	5385.23	5542.73	5051.82	5169.54	2747.5	4892.65	4964.18	1033.52	365.403	34	6162.52	5817.69	6459.53	6464.83	6443.95	5774.23	6190.81	5566.68	6110.03	350.974	124.088
		34.5	4653.77	6378.85	5422.37	5586.36	5131.2	5168.13	2900.73	4929.32	5021.34	999.793	353.48	34.5	6136.27	5992.66	6449.25	6458.99	6440.98	5777.81	6193.95	5578.04	6128.49	329.183	116.384
		35	4705.18	6423.13	5448.57	5619.51	5200.04	5154.49	3040.58	4961.35	5069.11	968.335	342.358	35	6101.45	6140.91	6431.64	6437.38	6437.51	5782.13	6195.21	5588.28	6139.31	316.001	111.723
		35.5	4753.43	6462.39	5463.06	5638.07	5259.52	5125.12	3172.31	4987	5107.61	937.469	331.445	35.5	6060.17	6264.47	6412.18	6410.22	6435.32	5790.47	6195.79	5598.73	6145.92	310.335	109.72
		36	4793.93	6489.01	5464.39	5644.46	5305.39	5086.77	3295.7	5005.26	5135.61	906.243	320.405	36	6017.25	6357.54	6393.47	6384.63	6430.83	5798.57	6194.69	5610.01	6148.37	309.597	109.459
		36.5	4830.09	6504.09	5454.16	5639.07	5341.84	5047.46	3413.02	5014.36	5155.51	874.249	309.094	36.5	5973.16	6420.77	6375.17	6357.99	6426.96	5808.81	6194.15	5622.27	6147.41	309.852	109.549
		37	4858.45	6506.57	5435.36	5618.87	5368.47	5012.18	3520.52	5010.76	5166.4	842.252	297.781	37	5932.07	6458.13	6358.48	6335.27	6422.96	5821.25	6193.78	5636.88	6144.85	308.871	109.202
		37.5	4879.6	6498.23	5408.33	5589.11	5388.29	4985.5	3617.89	4995.55	5170.31	810.835	286.674	37.5	5890.36	6474	6338.19	6310.88	6420.28	5835.58	6193.11	5651.56	6139.24	305.89	108.148
		38	4892.1	6479.23	5381.77	5545.7	5399.8	4963.74	3706.05	4970.52	5167.36	779.702	275.666	38	5854.88	6480.2	6323.91	6293.8	6416.21	5854.31	6192.79	5666.33	6135.31	302.227	106.854
		38.5	4893.64	6443.49	5355.69	5501.27	5402.31	4946.87	3783.31	4942.43	5158.63	748.31	264.568	38.5	5822.15	6474.76	6309.71	6278.6	6411.53	5871.51	6189.51	5678.19	6129.5	298.032	105.37
		39	4886.85	6397.24	5332.77	5454.26	5398.5	4934.55	3851.72	4914.11	5146.25	717.143	253.548	39	5792.62	6461.63	6298.18	6265.69	6407.06	5889.25	6186.33	5690.63	6123.92	293.05	103.609
		39.5	4867.02	6339.59	5309.54	5413.79	5386.42	4926.1	3911.39	4890.71	5130.57	686.049	242.555	39.5	5763.26	6437.46	6285.34	6251.57	6401.13	5903.2	6179.56	5702.05	6115.45	287.055	101.489
		40	4842.51	6280.97	5286.69	5374.87	5369.06	4920.74	3965.97	4870.03	5113.85	656.103	231.968	40	5733.77	6409.57	6272.37	6237.33	6394.55	5917.91	6173.29	5715.11	6106.74	280.71	99.2458
		40.5	4811.47	6225.04	5264.48	5340.81	5347.02	4916.6	4015.6	4853.14	5096.77	628.539	222.222	40.5	5706.29	6380.09	6260.91	6223.56	6386.14	5932.66	6164.62	5727.36	6097.7	274.509	97.0536
		41	4780.81	6175.83	5243.9	5311.78	5322.54	4915.36	4062.2	4840.34	5081.59	603.587	213.4	41	5678.8	6352.33	6248.13	6210.26	6379.2	5950.74	6159.39	5742.31	6090.14	268.887	95.0659
		41.5	4747.91	6136.15	5225.34	5286.51	5297.03	4915.93	4105.57	4832.11	5068.32	582.284	205.868	41.5	5652.9	6330.37	6237.41	6198.94	6375.58	5970.42	6155.5	5756.89	6084.75	265.469	93.8574
		42	4713.86	6099.91	5210.86	5268.63	5269.02	4916.83	4145.08	4827.19	5056.42	563.517	199.233	42	5626.91	6310.16	6226.78	6188.56	6372.72	5986.92	6152.95	5771.15	6079.52	263.669	93.2211
		42.5	4682.28	6072.67	5199.23	5250.17	5243.33	4915.71	4182.2	4820.44	5045.76	548.301	193.854	42.5	5604.83	6296.44	6218.21	6180.94	6369.67	6001.74	6145.93	5780.45	6074.78	263.443	93.141
		43	4651.32	6048.07	5191.17	5236.86	5217.41	4912.84	4213.66	4816.2	5035.94	535.769	189.423	43	5584.68	6280.77	6210.46	6172.48	6364.58	6012.24	6138.75	5789.14	6069.14	262.926	92.9584
		43.5	4625.6	6030.03	5183.65	5220.68	5196.33	4907.66	4241.94	4812.68	5027.32	525.682	185.857	43.5	5565.93	6268.59	6200.72	6165.16	6360.23	6022.87	6127.91	5794.65	6063.26	263.204	93.0567
		44	4601.27	6012.98	5177.7	5206.35	5178.55	4902.69	4265.25	4812.02	5019.6	517.237	182.871	44	5545.02	6251.29	6190.94	6157.28	6356.6	6033.47	6118.24	5801.64	6056.81	263.802	93.2682
		44.5	4579.04	5998.09	5170.5	5189.1	5164.29	4897.05	4288.02	4810.25	5012.04	509.56	180.157	44.5	5523.11	6235.03	6178.4	6149.26	6353.11	6045.05	6105.58	5806.77	6049.54	265.206	93.7645
		45	4556.96	5983.17	5164.44	5172.74	5151.31	4892.7	4309.38	4809.21	5004.99	502.472	177.651	45	5500.24	6214.33	6167.8	6141.14	6349.9	6058.88	6096.8	5814.2	6042.91	266.948	94.3804
	5d
		Replicate	WarmStart RT-LAMP	ZBP RT-LAMP (optimized)
		1	18.18	16.77
		2	18.22	18.495
		3	19.43	24.1
		4	18.085	17.485
		5	15.19	18.775
		6	20.16	19.285
		7	21.61	16.18
		8	20.145	16.355
		MEAN	18.8775	18.4306
		SD	1.93345	2.56403
		SEM	0.683579	0.906523
	5e
			Zn/PAPS ENR optimized
		Replicate	50 cp	25 cp	15 cp	10 cp	5 cp	NTC
		1	18.285	28.885	32.47		32.535
		2	22.195	25.49	24.815	23.88
		3	24.94	22.475	22.33	24.06
		4	21.78	28.345	25.475	36.92
		5	18.12	30.73	32.195	33.17	33.56
		6	24.64	24.855	24.13	29.045	26.265
		7	22.13	30.63	26.87	30.9	41.765
		8	28.26	26.445	23.29	26.02
		MEAN	22.5437	27.2319	26.4469	29.1421	33.5312
		SD	3.40995	2.92005	3.88013	4.88338	6.36622
		SEM	1.2056	1.03239	1.37183	1.84574	3.18311
	5g
			ZBP RT-LAMP
		Replicate	10 cp	5 cp
		1	18.865	33.69
		2	18.735	18.68
		3	16.55
		4	16.22
		5	19.37	40.895
		6	15.58
		7	17.245	22.66
		8	18.015	18.73
		9	18.595	25.38
		10	17.315
		11	17.195	28.825
		12	23.29
		13	17.445	25.725
		14	19.71
		15	18.36	19.65
		16	18.11	19.125
		17	18.835
		18	16.22
		19	17.665	19.09
		20	16.755	22.46
		21		18.58
		22	16.365
		23	17.32	34.565
		24	15.665	18.035
		MEAN	17.8011	24.406
		SD	1.66376	7.11458
		SEM	0.346917	1.83698

## Sheet: Main Fig 6
	6a
		Heat (95°C)	0 min	3 min	5 min	7 min
			0	0	0	12.5
		Pronase	0 mg/ml	1.125 mg/ml	2.25 mg/ml	4.5 mg (ml)
			0	62.5	50	87.5
		TCEP	0 mM	3 mM	6.5 mM	10 mM
			0	87.5	87.5	87.5
		Triton X-100	0	0.005	0.01	0.02
			100	0	12.5	12.5
	6b
			Replicate	Citrate buffer only	Gargle
		TTR	1	15.41	24.36
			2	16.675	23.835
			3	15.775	23.325
			4	15.75	23.125
			5	16.26	23.725
			6	14.27	25.355
			7	16.73	26.155
			8	16.895	23.05
			MEAN	15.9706	24.1163
			SD	0.870498	1.11664
			SEM	0.307768	0.39479
	6c
				Citrate buffer only	Gargle
			Replicate	3 μl	5 μl	4 μl	3 μl	2 μl	1 μl
		TTR	1	22.085		31.655	31.285	30.96	29.535
			2	18.95		34.18	28.805	27.445
			3	17.705	38.265	35.345		22.525	40.76
			4	21.675	36.845	33.175
			5	21.275	37.625	30.48	33.355	32.145
			6	20.8	39.75		29.365		34.89
			7	21.865	43.54		22.735
			8	17.39		33.74	28.25	32.64
			MEAN	20.2181	39.205	33.0958	28.9658	29.143	35.0617
			SD	1.91601	2.64759	1.76488	3.5823	4.21971	5.61447
			SEM	0.677412	1.18404	0.720508	1.46247	1.88711	3.24152
	6e
			Replicate	Neat	1/8	1/32	1/64	1/128	1/256	1/512	1/1024	1/2056	1/4096	1/8192	NC
		TTR	1	19.65	20.66	28.35	26.935	25.47	30.31	31.355
			2	18.3	22.27	25.11	26.05	28.57	30.46
			3	18.235	21.655	24.16	24.13	25.025
			4	18.81	20.735	25.42	26.645	34.215	24.795
			5	19.715	20.83	23.98	27.405	26.135	44.995	27.515	31.44	33.465
			6	18.805	21.005	22.35	24.69	25.98	34.84			33.35	34.485
			7	19.03	21.44	22.605	23.885	29.365	29.59	40.29
			8	18.765	20.795	23.22	23.67	40.425	23.52
			MEAN	18.9138	21.1738	24.3994	25.4262	29.3981	31.2157	33.0533	31.44	33.4075	34.485
			SD	0.545067	0.56705	1.93457	1.49992	5.37676	7.15877	6.55465		0.081317
			SEM	0.19271	0.20048	0.683974	0.530303	1.90097	2.70576	3.78433		0.0575
	6e
		*melt curve inset
		Temperature (65°C)	Fluorescence [-R'(T)]
		75	402.2	388.867	311.533	372.2	351.333	348.067	208.667	396.3	361.5	340.3	327.333	182.967	182.767	381.4	354.033	358.333	308.233	286.267	426.8	400.933	406.633	381.7	225.367	369.667	450.9	392.8	429.867	380.033	375.533	360.833	299.567	216.2	477.867	440.7	383.833	386.5	372.367	137.533	249.5	225.567	373.367	373.5	403.767	354.833	296.667	304.167	135.133
		75.5	406.767	393.9	316.5	379.033	361.533	360.8	211.667	403.233	374.633	352.433	336.733	186.367	186.367	389.4	365.6	371.8	318.8	293.567	438.6	408.333	416.033	390.633	232.733	380.5	463.7	406.167	443.433	397.533	392.667	378.933	311.067	221.6	495.5	452.167	401.767	404.867	385.3	142	255.8	237.4	387.067	383.8	413.933	368.3	308.633	316.833	139.567
		76	417.333	400.633	322.333	388.233	372.467	376.767	217.1	418.2	385.833	366.067	351.167	195.333	195.4	405.1	382.8	388.2	329.967	302.767	448.333	422.667	427.867	401.867	238.5	393.367	476.367	424.867	455.767	417.133	410.533	396.833	319.2	227.333	513.467	466.833	417.4	426.133	396.667	147.267	260.567	252.333	400.867	401.2	436.6	381.867	318.733	332.633	142.6
		76.5	428.7	418.467	333.533	402.267	381.8	389.1	221.833	435.733	401.833	382.567	370	202.467	202.933	420.2	402.233	406.1	347.733	312.533	468.467	438.267	441.833	412	245.633	410.167	490.933	444.1	473.4	435.6	430.1	418.967	324.867	233.333	535.367	483.267	435.867	444.967	411.833	153.433	268.967	267.7	421.467	417.767	455.167	395.8	329.367	347.133	146.267
		77	448.167	437.033	338.733	414.2	392.6	405.467	223.467	450.767	422.133	399.833	389.2	208.167	207.733	436.6	425.767	426.8	362.5	321.367	487.867	454.833	453.5	425.933	252.6	424.467	508.467	465.433	490.433	449.967	448.333	444.633	330.067	237.167	556.333	499.3	454.967	471.367	424.767	157.467	273.3	282.2	441.7	433	477.6	411.667	338.333	366.8	150.2
		77.5	461.733	456.467	346.9	428.5	406.067	420.9	229.333	468.567	439.167	416.9	408.967	219.433	214.8	453.433	447.667	454.4	385.033	337.433	505.567	470.267	471.167	442.867	260.6	444.733	522.667	488.367	509.633	467.733	463.467	465.9	339	243.333	578.933	513.667	476.5	496.533	447.1	162.6	279.9	293.867	462.367	454.067	499.567	436.167	349.2	388.833	151.067
		78	474.367	472.133	361.167	437.233	420.033	437.067	236.133	484	458.2	432.1	430.633	221.567	221.567	470.767	467.133	475.667	408.633	353.033	524.867	492.2	483.867	454.5	269.633	463.267	536.7	507.567	531.7	488.3	484.433	481.733	349.467	253.933	601.933	531.167	496.2	522.433	468.733	170.667	287.433	300.7	483	470.667	519.233	455.433	360.233	406.1	157.2
		78.5	490.7	487.3	373.7	452.067	434.033	448.067	241.733	500.633	480.333	448.567	446.9	229.2	228.6	489.333	485.633	494.733	420.433	368.567	543.9	509.767	500.2	469.067	277.4	481.433	551.533	527.7	548.5	498.067	509.1	496.2	355.733	264.867	620.6	548.833	515.1	541.8	486.5	176.133	293.6	311.067	513.333	493.733	539.933	471.033	370.867	426.967	159.233
		79	511.533	508.6	383.233	464.6	449.6	460.433	247.5	525.867	502.5	459.167	463.767	234.333	230.867	512.8	510.1	514.9	436.033	386.467	566.033	533.067	521.7	485.667	279.333	502.2	572.367	554.467	568.267	513.967	530.167	514.833	361.1	270.7	649.867	574.4	538.767	566.833	506.5	178.967	299.9	321.8	541.033	521.933	566.433	493.767	377.6	443.067	163.733
		79.5	533.567	539.667	390.967	485.033	467.233	480.3	250.233	556.967	532.467	480.5	494.467	241.633	238	540	544	546.267	469.633	415.033	599.8	567.467	545.9	513.867	283.867	537.133	603.3	589.567	606.5	542.9	560.9	547.5	368.367	277.6	687.667	608	578.267	603.433	542.4	185.167	309.967	333.733	574.7	557.3	608.6	530.8	389.267	468.6	165.633
		80	565.733	576.7	394.433	516.9	496.133	514.667	252.133	597.467	584.667	506.167	538.1	243.733	240.933	586.267	595.633	596.267	520.1	449.733	652.4	620.7	589.6	559.6	288.5	605.4	657.9	649.733	665.8	594.267	620.733	610.2	377.8	278.967	743.867	661.433	648.633	670.6	598.133	188.967	321.267	360.167	626.233	607.667	674.367	585.4	405.133	508.167	168.1
		80.5	628.933	637.333	398.767	564	532.8	578.567	253.7	680.233	668.533	548	619.267	246.333	248.667	669.033	687.3	681.267	595.833	497.467	735.567	715.167	665	630.7	298.533	714.733	748.667	753.367	761.767	675.267	716.533	714.267	384.667	283.033	840.3	752.767	752.467	784.067	692	195.233	331.5	406.033	710.767	695.033	791.433	677.433	420.533	574.6	172.433
		81	741.867	742.867	409.067	642.367	591.833	681.2	256.4	815.3	798.2	613.633	740.8	248.733	252.833	808.167	825.233	817.233	715	566.533	874.8	865.367	780.9	726.767	302.533	885.733	894.6	912.067	909.2	792.333	858	875.433	391.167	284.833	1001.93	895.8	913.267	950.867	840.467	199.1	346	470.433	851.567	826.533	968.733	822.067	438.367	672.133	174.9
		81.5	922.6	901.567	412.667	737.767	669.933	824.233	252.267	1022.53	992.9	702	896.933	249.7	254.833	1013.83	1026.23	1010.1	887.9	648.767	1091.3	1081.67	934.533	846.5	304.567	1117.53	1116.43	1143.47	1111.1	932.133	1041.1	1098.57	398.867	285.5	1248.07	1092.7	1130.3	1182.4	1043.27	202.433	356.733	548.933	1062.73	1008.57	1212.1	1029.9	459.733	814.867	175.033
		82	1194.77	1136.17	420.4	855.033	774.967	1006.13	256.167	1359.63	1280.93	819.167	1105.5	255.833	261.433	1347.67	1332.9	1297.77	1136.2	762.3	1440.57	1422.27	1155.43	1013.5	314.233	1455.23	1464.23	1506.4	1393.97	1111.97	1283.03	1399.93	410.433	289.067	1642.17	1378.77	1431.37	1493.53	1324.93	206.867	373.233	633	1397.1	1271.23	1566.9	1341.8	488.833	999.033	171.667
		82.5	1643.5	1481.2	437.2	1015.77	911.867	1250.73	264.8	1922.07	1696.33	959.367	1386.7	263.267	274.967	1890.9	1755.43	1684.8	1452.33	895.633	2004.43	1922.93	1432.63	1259.27	332.333	1901.67	2005.3	1998.97	1751.17	1381.97	1597.13	1784.13	427.5	301.6	2274.47	1767.03	1831.53	1906.67	1682.13	216.167	402.567	735.533	1941.23	1633.73	2076.47	1780.57	530.833	1229.5	179.567
		83	2120.07	1800.03	457.367	1199.87	1046.7	1510.3	274.3	2485.8	2068.8	1074.93	1630.47	281.867	290.733	2410.83	2085.03	1998.9	1695.43	1006.1	2506.77	2307.23	1635.03	1473.07	358.667	2227.97	2474.67	2374.2	2014.57	1616	1859.97	2073.33	453.767	323.967	2855.97	2067.63	2151.07	2244.73	1957.3	233.767	435.933	832.767	2492.43	1948.33	2503.83	2169	574.7	1444.63	191.567
		83.5	2376.87	1951.47	482.067	1296.3	1112.13	1632.37	295.2	2780.03	2240.73	1127.1	1725.67	311.9	312.133	2674.4	2219.63	2128.17	1787.8	1053.5	2740.23	2464.27	1708.3	1570	386.567	2325.37	2689	2522.5	2099.4	1718.93	1955.3	2150.2	494.333	353.8	3138.67	2192.03	2279.77	2368.13	2065.17	256.533	471.233	869.9	2787.13	2097.43	2689.57	2350.07	624.6	1543.77	211.967
		84	2409.3	1939.23	511.033	1301.13	1112.5	1608.83	318.9	2811.7	2216.03	1122.2	1684.73	346.967	342.1	2687.93	2170.63	2085.53	1743.8	1056.83	2726.87	2403.47	1662.9	1557.93	414.6	2213.43	2661.9	2455.77	2036.97	1695.03	1903.67	2031.57	542.4	392.467	3136.97	2141.13	2229.47	2292.43	2020.37	285.2	510.4	844.933	2815.93	2083.73	2636.3	2322.63	669.433	1523.37	232.467
		84.5	2237.9	1780.47	540.833	1224.47	1060.43	1462.57	343.667	2596.3	2023.83	1067.4	1521.5	386.767	372.567	2474.97	1958.43	1892.27	1582.6	1014.9	2485.23	2151.13	1514.57	1454.23	446.7	1928.07	2419.7	2210.23	1842.4	1560.03	1733	1758.5	594.067	432.9	2870.67	1943.8	2023.73	2043.83	1845.3	315.367	556.367	775.767	2609.73	1926.27	2381.03	2123.7	710.8	1399.83	253.167
		85	1892.7	1508.27	572.3	1084.9	962.833	1220.1	373.4	2184.8	1697.73	991.1	1277.77	427.1	407.167	2076.67	1632.2	1593.93	1333.97	946.4	2054.9	1755.77	1305.2	1284.6	485.9	1514.9	2003.6	1830.83	1562.6	1348.03	1474.9	1369.27	651.6	481.367	2395.97	1644.67	1714.27	1680.73	1585.2	351.6	606.233	671.867	2214.5	1665.6	1971.07	1785.57	759	1203.43	273.867
		85.5	1433.3	1170.23	621.167	918.567	852.667	927.267	411.8	1628.73	1297	925	987.267	479.033	452.633	1554.53	1242.33	1247.13	1051.37	893.8	1499.33	1271.8	1077.07	1079.3	533.267	1039.83	1475.13	1376.67	1248.03	1102.5	1183	928.167	736.033	545.1	1780.37	1300.43	1355.37	1254.07	1302.8	396.333	674.233	560.6	1684.8	1353.37	1474	1368.93	825.367	975.2	302.6
		86	919.433	822.067	689.867	742.833	756.767	625.8	464.833	1006.07	881.5	890.967	691.1	550.367	514.467	977.133	846.7	906.4	787	862.8	901.233	771.933	862.667	866.2	590.2	568.367	910	923.033	953.6	842	903.833	495.967	851.733	624.733	1106.83	958.933	1008.43	833.733	1051.43	452.533	757.333	454.2	1094.93	1041.53	946.3	934.633	923.567	759.633	335.867
		86.5	454.633	538.233	788.767	586.1	700.267	350.267	536.333	460.233	548.5	912.2	454.433	632	590.1	483.133	556	661.2	611.467	889.867	400.067	397.3	737.267	694.833	663.233	219.233	446.1	606.6	763.1	626.633	699.167	161.533	988.1	713.933	542.5	723.233	757.833	504.567	900.867	516.467	875.533	360.2	577.567	807.267	525.667	587.667	1058.07	594.9	370.867
		87	233.367	447.333	939.167	508.1	712.767	194.833	622	224.167	437.567	1041.83	366.267	735.433	686.167	290.5	498.733	623.067	597.7	1018.87	224.767	299.9	770.033	673.367	762	117.633	291.4	553.8	762.9	569.467	658.467	40.7667	1172	824.4	335.833	704.867	716.767	395.7	953.5	598.6	1003.87	324.633	355.067	777.3	383.633	475.633	1261.3	541	413.5
		87.5	226.8	478.733	1143.67	536.6	808.667	178.3	731.333	218.333	450.633	1211.2	375.367	865.3	802.433	291.567	515.767	664.167	644.267	1174.2	221.633	299.2	828.233	698.4	854.533	114.1	287.9	583.533	805.467	594.233	691.667	34.3333	1355	938.5	337.667	754.7	756	406.167	1062.73	686.567	1063.73	343.867	352.967	838.8	383.2	502.8	1501.53	585.3	455.667
		88	222.667	490.033	1279.47	554.8	869.233	173.267	804.433	210.433	448.767	1297.13	372.767	941.133	871.067	281.033	504.333	663.867	650.1	1243.33	210.3	287.733	835.9	682.367	884.433	108.2	281.1	576.967	795.8	593.867	689.233	35.2	1444.03	989.267	326.067	757.333	755	401.833	1101.77	729.667	1040.37	350.4	348.733	852.667	378.633	507.3	1645.17	610.9	475.133
		88.5	209.7	463.167	1312.27	532.433	864.333	158.433	812.3	193.333	416.967	1277.5	350.333	942.167	874.9	256.867	458.8	617.333	611.167	1213.1	191	263.1	785.6	625.567	846.633	102.8	260.833	528.633	735.2	552.9	639.467	32.6	1420.2	963.667	300.7	704.833	703.6	371.267	1053.1	720.1	938.267	337.567	320.633	805.167	344.333	473.6	1653.93	590.667	462.2
		89	186.967	406.233	1240.23	476.9	795.033	138.767	753.867	165.4	359.433	1154.7	307.267	871.067	808.5	219.067	384	526.7	527.433	1089.13	164.267	225.3	676.9	529.4	750.9	90.9333	223.567	450.833	624.933	481.833	550.8	34	1279.43	866.1	253.967	600.9	603.267	321.567	925.833	650.3	774.9	302.533	272.633	699.933	291.667	416.533	1526.63	531.267	413.133
		89.5	149.567	324.733	1069.5	389.867	671.4	110.4	643.367	131.033	283.233	953.8	249.333	733.7	681.8	168.4	296.167	410.367	414.5	887.167	130.7	177.733	536.067	408.867	609.167	73.6333	175.7	354.433	486	381.8	430.833	33.6	1049.07	709.2	200.267	469.133	473.2	256.9	740.3	537.9	574.967	246.5	217.7	553.767	227.967	335.2	1291	437.133	335.733
		90	114.8	240.767	831.967	291.533	516.467	82.0333	494.567	95.7	205.8	707.3	181.233	557.233	517.2	121.267	208.533	286.567	291.333	650.967	96.9667	128.867	384.467	286.433	439.967	57.4	129.433	251.7	340.233	276	304.833	32.3	770.033	525.867	145.2	328.1	328.933	181.8	533.533	402.7	365.7	187.267	159.533	393.933	165.3	249.733	980.067	325.967	246.233
		90.5	79.3667	155.367	566.767	194.833	350.2	54.8333	336.5	65.8667	133.567	458.1	118.233	372.667	346.2	81.5333	130.167	174.667	181.933	404.433	70.6667	83	236.667	176.033	277.333	44.1667	90.1667	159.733	206.6	172.133	192.133	34.5333	487.467	340.967	98.2	201.333	204.6	120.6	331.833	261.7	176.467	125.967	111.067	245.3	107.6	165.667	642.733	216.767	161
		91	53.7	81.7333	305.7	113.033	198.667	31.8	188.5	43.8	73.5667	224	68.6667	198.233	187.1	51.7	63.7	85.6333	92.1667	190.167	49.9667	53.6333	118.433	89.3	135.3	34.4	59.7	86.1667	101.567	90.0667	99.8	34.6667	229.767	177.333	62.9667	96.2333	104.2	69.3	158.867	133.3	63.3667	72.5	67.1667	119.433	62.8	90.6333	327.5	123.333	90.8667
		91.5	34.8	37.6667	111.333	49.4	78.0333	20.1333	75.4667	35.6667	41.4667	84.2667	38.7667	72.6	74.2333	32.6	35.7333	41.7333	42.0667	69.6333	40.4333	37.1	60.7	51.3	56.3667	33.7667	46.3667	49.7	54.0667	47.6667	53.9333	31.3	79.9	72.1	41.9	47.0667	50.3333	38.6333	64.6333	51.3667	33.6	35.5	42.3333	50.3667	36.9667	47.1	115.467	56.1	41.0667
		92	27.6	22.3667	46.7	26.6667	32.5333	19.4667	33.0667	34.2	28.8	44.1	29.6333	34.1667	34.9667	28.8	25.9667	30.8667	30.9333	35.6333	36.3	31.2667	39.8333	37.3	34.1	33	36.5333	38.2667	37.2	34.5	37.9	30.6	38.5333	39.8333	35.5333	35.1	35	28.7667	36.6667	24.1	23.8667	23.2667	35.8	33.8	31.5333	33.8333	50.2667	34.1333	25.2667
		92.5	24.6667	21.3667	25	22.4333	22.4667	21.6	21.3333	28.9333	26.5667	31.3667	26.8667	25.1	22.6	23.8667	22.4	28.4333	27.8	26.4333	35.4333	29.5333	35.0667	34.0333	27.4667	32.6667	35.1	32.0667	32.0667	30.0667	36.1333	32.4	30.1333	33.8333	32.5333	29.6333	30.2	23.9	31.8667	14.7333	23.7667	19.5333	32.2333	29.9667	31.4333	28.4	30.9	28.8333	20.8
		93	25.5667	21.0667	19.6333	17.9	22.8667	19.6667	16.5	29.3333	27.4667	29.1667	23.9667	23.6	20.3	24.4333	18.4333	29.0333	27.2667	20.8333	35	28.6667	33.4	31.3333	25.1	38.3667	35.4333	29.2333	31.1	27.3333	31.9667	31.3	31.5	30.2	31.0667	28.2	27.2	17.5667	31.4	15.8	21.8333	19.5667	30.9333	30.2333	29.0333	27.1	28.4333	25.2	23.6667
		93.5	24.9	21.9333	17.9333	17	19.1333	20.9667	12.1	29.4667	25.5333	28.1	24.0333	23.2667	18.6667	26.9667	18.2333	26.6667	26.8333	22.8	31.8333	32.3667	33.5	32.2	25.9667	37.1667	33.9	27.2667	31.1667	30.4667	30.1333	31.5333	32.3333	28.0667	28.5	24.4	27.1667	19.0667	29.7667	16.7667	18.6	18.3	29.0667	29.5667	26.6333	27.0667	25.1	21.4667	23.6333
		94	20.6667	18.5	14.2333	16.3667	17.9667	20.7333	14	25.1667	24.3	25.6333	24.2	20	18.1	25.7	20.8	28.6667	25.3667	22.8333	29.1	30.5	33.5667	28.2	27.3	35.0333	28.9667	30.6667	28.7667	30.7	29.4667	31.4333	33.2667	23.5	24.4333	23.8333	28.7	18.3333	27.3	17.0333	19.6	20.4333	27.8667	28.5667	24.3333	27.4667	29.1	22.5333	22.4333
		94.5	22.0333	20.4333	10.4333	17.4667	20.8333	22.4	13.2	20.8333	24.6	22.4667	20.6333	20.5333	18.3333	25.9667	22.4667	25.3333	20.7	21.5333	25.7	32.5667	31.5667	29.7	25.8333	32.4	27.8667	30.8	28.8667	32.3667	29.5	29.2333	31.7667	25.0667	20.3	22.9667	21.2333	15.4	27.9667	19.1	21.3	19.2	22.8333	24.6	22	29.1667	31.0333	24.2667	18.2667
		95	20.8333	16.7333	13.7	17.4667	17.0667	18.0333	14.5333	19.4333	25.1333	23.7667	19.7	21.7	19.4667	25.3667	24.8	22	21.3667	20.0667	23.8667	30.9667	26.9667	30.2333	29.4	28.8	25.6667	31.5333	27.9333	30.6	30.1667	28.9333	32.9	23.7333	20.7667	23.4	21.1667	19.8667	25.4667	21.2333	19.4	18.0333	24.8333	22.7	19.9	27	29.0333	18.4333	15.9333
[truncated: 7 more columns]

## Sheet: Main Fig 7
	7a
			Quadriplexed Reaction		Triplexed Reaction
		Replicate	1 cp	NTC	1 cp	NTC
		1	20.14
		2	24.1
		3	21.13
		4	22.275
		5	23.17		39.75
		6	23.865
		7	22.49
		8	30.48		21.565
		9
		10	23.56		25.985
		11	20.145		21.725
		12	27.21
		13	21.045		21.59
		14	35.8		20.77
		15	18.675
		16	22.32
		17	22.67
		18	21.94		24.305
		19	17.99
		20	18.405		22.98
		21	21.785		20.89
		22	21.54
		23	23.865		27.52
		24	20.53
		MEAN	22.8317		24.708
		SD	3.9351		5.7497
		SEM	0.820526		1.81822
	7c
			Quadruplexed reaction, 50 μl
		Replicate	2 cp	NTC
		1	23.195
		2	28.28
		3	23.085
		4	21.875
		5	26.29
		6	19.08
		7	19.81
		8	30.485
		9	24.55
		10	20.71
		11	22.325
		12	18.04
		13	26.22
		14	17.45
		15	24.515
		16	19.075
		17	20.04
		18	24.175
		19	20.055
		20	24.19
		21	28.09
		22	21.91
		23	23.775
		24	22.285
		25	28.165
		26	24.785
		27	24.185
		28	27.415
		29	27.95
		30	21.98
		31	26.375
		32	25.885
		33	27.9
		34	22.55
		35	23.67
		36	26.015
		37	19.215
		38	33.925
		39	29.045
		40	27.655
		41	19.065
		42	21.745
		43	24.875
		44	17.12
		45	29.74
		46	20.185
		47	19.925
		48	25.915
		MEAN	23.8498
		SD	3.78982
		SEM	0.547013
	7e
			LAMP reaction time
		PCR Ct	17.5 min	20 min	25 min	30 min	35 min	40 min
		18.75
		17.83
		17.97
		19.47
		20.86
		19.48
		20.07
		18.9
		20.05
		20.49
		19.41
		20.49
		21.58
		20.52
		21.95
		20.5
		21
		20.44
		20.29
		20.71
		21.54
		22.38
		21.33
		21.98
		22.6
		21.3
		23.04
		24.39
		22.42
		23.71
		22.2
		23.52
		24.03
		23.27
		24.88
		24.1
		23.47
		23.42
		25.4
		24.27
		24.8
		25.79
		25.68
		25.16
		25.83
		25.64
		26.14
		25.09
		27.15
		24.5
		26.24
		27.71
		27.62
		26.66
		28.24
		28.17
		27
		29.23
		27.24
		26.81
		28.61
		27.62
		30.32
		29.06
		29.78
		28.89
		29.7
		28.71
		32.01
		29.96
		32.67
		30.92
		32.33
		31.09
		32.04
		31.27
		31.34
		33.04
		33.03
		32.87
		33.32
		33.25
		32.57
		33.38
		34.08
		34.77
		35.84
		34.4
		34.54
		35.14
		36.92
		35.68
		37.39
		34.6
		36.22
		34.12
		45
		45
		45
		45
		45
		45
		45
		45
		45
		45
		45
		45
		45
		45
		45
		45
		45
		45
		45
		45
		45
		45
		45
		45
			negative			*(PCR) 45 = No Ct
			inconclusive
			positive
	7f
			Vivid COVID-19 LAMP			Comparator 1			Comparator 2			Comparator 3
			Inconclusive	Negative	Positive	Inconclusive	Negative	Positive	Inconclusive	Negative	Positive	Inconclusive	Negative	Positive
		PCR Ct	50		29			29	50		29	50		29
					29			29			29			29
					29.3			29.3			29.3			29.3
					29.4			29.4			29.4			29.4
					29.4			29.4			29.4			29.4
					29.9			29.9			29.9			29.9
					30.4			30.4			30.4			30.4
					30.6			30.6			30.6			30.6
					30.7			30.7			30.7			30.7
					30.9			30.9			30.9			30.9
					30.9			30.9			30.9			30.9
					31.1			31.1			31.1		31.1
					30			30			30			30
					31.1			31.1			31.1			31.1
					31.5			31.5			31.5			31.5
					31.5			31.5			31.5			31.5
					31.5			31.5			31.5			31.5
					31.6			31.6			31.6			31.6
					33.7			33.7			33.7		33.7
					32.7			32.7			32.7		32.7
					31.9			31.9			31.9			31.9
					32.1			32.1			32.1			32.1
					32.2			32.2			32.2			32.2
					32.6			32.6			32.6		32.6
					32.7			32.7			32.7			32.7
					33.7			33.7			33.7			33.7
					33.8			33.8			33.8			33.8
					33.7			33.7			33.7			33.7
					33.9			33.9			33.9			33.9
					34			34			34		34
					34			34			34			34
					34.5			34.5			34.5			34.5
					34.2		34.2			34.2			34.2
					34.7			34.7			34.7		34.7
					34.8			34.8			34.8			34.8
					34.9			34.9			34.9			34.9
					35.3			35.3			35.3			35.3
					35		35				35			35
					35.4	35.4					35.4			35.4
					35.6			35.6			35.6		35.6
					35.8			35.8			35.8			35.8
					35.8			35.8			35.8			35.8
					36.6			36.6			36.6			36.6
					36.6			36.6			36.6			36.6
					37			37			37			37
				37.3			37.3				37.3		37.3
					37.4			37.4			37.4			37.4
					37.6			37.6			37.6		37.6
				42			42				42		42
				42.1936			42.1936			42.1936			42.1936
				42.3871			42.3871				42.3871		42.3871
				42.5806			42.5806				42.5806		42.5806
				42.7742			42.7742			42.7742			42.7742
				42.9677			42.9677				42.9677		42.9677
				43.1613			43.1613				43.1613		43.1613
				43.3548			43.3548			43.3548			43.3548
				43.5484			43.5484			43.5484			43.5484
				43.7419			43.7419			43.7419			43.7419
				43.9355			43.9355			43.9355			43.9355
				44.129			44.129			44.129			44.129
				44.3226			44.3226			44.3226			44.3226
				44.5161			44.5161			44.5161			44.5161
				44.7097			44.7097			44.7097			44.7097
				44.9032			44.9032				44.9032		44.9032
				45.0968			45.0968			45.0968			45.0968
				45.2903			45.2903			45.2903			45.2903
				45.4839			45.4839			45.4839			45.4839
				45.6774			45.6774			45.6774			45.6774
				45.871			45.871			45.871			45.871
				46.0645			46.0645			46.0645			46.0645
				46.2581			46.2581				46.2581		46.2581
				46.4516			46.4516				46.4516		46.4516
				46.6452			46.6452				46.6452		46.6452
				46.8387			46.8387			46.8387			46.8387
				47.0323			47.0323			47.0323			47.0323
				47.2258			47.2258			47.2258			47.2258
				47.4194			47.4194			47.4194			47.4194
				47.6129			47.6129				47.6129		47.6129
				47.8064			47.8064				47.8064		47.8064
				48			48			48			48
		*Ct values >40 represent no Ct
	7g
			Vivid COVID-19 LAMP			Comparator 1			Comparator 2			Comparator 3
			Inconclusive	Negative	Positive	Inconclusive	Negative	Positive	Inconclusive	Negative	Positive	Inconclusive	Negative	Positive
		PCR Ct	50		28.13	50		28.13			28.13	50		28.13
					26.74			26.74			26.74			26.74
					25.89			25.89			25.89			25.89
					27.59		27.59				27.59			27.59
					27.65			27.65		27.65				27.65
					28.55			28.55			28.55			28.55
					28.28			28.28			28.28			28.28
					28.56			28.56		28.56				28.56
					28.55		28.55			28.55			28.55
					28.59			28.59		28.59				28.59
					29.09			29.09		29.09			29.09
					28.95		28.95			28.95			28.95
					29.89			29.89		29.89			29.89
					32.36			32.36		32.36				32.36
					30.07		30.07			30.07			30.07
					30.12			30.12			30.12		30.12
					30.36			30.36			30.36			30.36
					30.9			30.9		30.9			30.9
					30.41			30.41		30.41			30.41
					30.81			30.81		30.81			30.81
					31.03			31.03		31.03				31.03
					31.43			31.43		31.43			31.43
					31.51			31.51		31.51				31.51
					32.32			32.32		32.32				32.32
					32.71			32.71		32.71				32.71
					31.56			31.56		31.56			31.56
					32.53			32.53		32.53			32.53
					31.8			31.8		31.8			31.8
					33.75			33.75		33.75			33.75
					33.98			33.98		33.98				33.98
					33.84			33.84		33.84			33.84
					33.83			33.83	33.83					33.83
					35.67		35.67			35.67				35.67
					33.59			33.59		33.59			33.59
					33.41			33.41		33.41			33.41
					32.94			32.94		32.94			32.94
					33.49			33.49		33.49			33.49
					33.75		33.75			33.75			33.75
					33.64		33.64			33.64			33.64
					33.77			33.77		33.77				33.77
					34.85			34.85		34.85			34.85
					35.92		35.92			35.92			35.92
					35.19			35.19		35.19			35.19
					34.87			34.87		34.87			34.87
					35.33			35.33		35.33			35.33
					34.85			34.85		34.85			34.85
					35.51			35.51		35.51			35.51
					35.09			35.09		35.09				35.09
				42			42				42.1936		42
				42.1936			42.1936			42.3871			42.1936
				42.3871			42.3871			42.5806			42.3871
				42.5806			42.5806			42.7742			42.5806
				42.7742			42.7742			42.9677			42.7742
				42.9677			42.9677			43.1613			42.9677
				43.1613			43.1613			43.3548			43.1613
				43.3548			43.3548				43.5484		43.3548
				43.5484			43.5484			43.7419			43.5484
				43.7419			43.7419			43.9355			43.7419
				43.9355			43.9355			44.129			43.9355
				44.129			44.129			44.3226			44.129
				44.3226			44.3226			44.5161			44.3226
				44.5161			44.5161				44.7097		44.5161
				44.7097			44.7097			44.9032			44.7097
				44.9032			44.9032			45.0968			44.9032
				45.0968			45.0968			45.2903			45.0968
				45.2903			45.2903			45.4839			45.2903
				45.4839			45.4839			45.6774			45.4839
				45.6774			45.6774			45.871			45.6774
				45.871			45.871			46.0645			45.871
				46.0645			46.0645			46.2581			46.0645
				46.2581			46.2581			46.4516			46.2581
				46.4516			46.4516			46.6452			46.4516
				46.6452			46.6452			46.8387			46.6452
				46.8387			46.8387			47.0323			46.8387
				47.0323			47.0323			47.2258			47.0323
				47.2258			47.2258			47.4194			47.2258
				47.4194			47.4194			47.6129			47.4194
				47.6129			47.6129			47.8064			47.6129
				47.8064			47.8064			48			47.8064
				48			48						48
		*Ct values >40 represent no Ct

## Sheet: Main Fig 8
	8b
			Replicate	Wuhan-Hu-1			Alpha			Beta			Gamma			Delta			Omicron BA.1			Omicron BA.2
				3x	5x	10x	3x	5x	10x	3x	5x	10x	3x	5x	10x	3x	5x	10x	3x	5x	10x	3x	5x	10x
		TTR	1	16.415	16.43	13.855	18.705	17.035	14.535	16.9	17.355	14.47	16.615	17.185	14.24	16.975	17.12	14.355	17.435	15.905	13.24	18.78	19.585	18.07
			2	20.635	15.88	13.35	16.19	18.06	15.09	16.735	15.12	13.7	17.305	17.835	15.64	14.485	19.48	14.605	15.415	18.09	14.68	20.1	16.08	13.565
			3	15.86	15.235	13.44	17.48	15.85	13.84	18.795	16.545	14.315	16.055	16.215	14.63	15.8	16.35	14.445	16.035	18.275	14.225	16.17	16.365	13.455
			4	17.905	18.68	14.83	16.3	16.14	14.88	15.06	17.08	13.875	16.29	15.445	13.76	17.235	17.655	14.405	16.22	18.355	15.01	16.545	16.185	14.595
			5	17.555	18.075	16.69	17.02	15.915	12.695	15.465	17.725	14.475	20.445	15.18	15.595	18.115	16.485	14.665	15.59	17.155	15.035	15.45	16.735	15.165
			6	15.845	16.72	15.13	18.405	17.015	13.77	16.835	16.56	14.685	16.775	14.71	14.685	15.26	17.785	13.705	17.01	15.67	15.53	17.195	17.5	16.48
			7	17.8	15.935	14.74	16.76	16.895	15.575	16.395	17.215	14.695	17.41	15.73	14.265	18.81	17.105	15.57	19.245	21.515	13.28	18.99	16.34	16.475
			8	15.835	14.73	13.715	17.88	16.595	15.195	15.59	16.2	14.245	17.365	15.645	14.18	20.995	16.28	15.015	18.675	16.395	13.235	15.97	16.04	15.805
			MEAN	17.2312	16.4606	14.4687	17.3425	16.6881	14.4475	16.4719	16.725	14.3075	17.2825	15.9931	14.6244	17.2094	17.2825	14.5956	16.9531	17.67	14.2794	17.4	16.8538	15.4513
			SD	1.64254	1.34752	1.12314	0.937436	0.733027	0.951454	1.16938	0.817164	0.36	1.37425	1.04613	0.675999	2.10365	1.05484	0.539884	1.41711	1.88231	0.92598	1.68421	1.20133	1.57876
			SEM	0.580725	0.47642	0.397088	0.331434	0.259164	0.33639	0.413437	0.288911	0.127279	0.48587	0.369864	0.239002	0.743752	0.372941	0.190878	0.501023	0.665499	0.327383	0.595457	0.424735	0.558177

## Sheet: Main Fig 9
	9a								9b								9c								9d								9g
			Swab		Gargle						Swab		Gargle						Swab		Gargle						Swab		Gargle						Gargle
			Pos	Neg	Pos	Neg				Count	PCR Ct	LAMP TTR	PCR Ct	LAMP TTR					Pos	Neg	Pos	Neg				Count	PCR Ct	LAMP TTR	PCR Ct	LAMP TTR					Pos	Neg
		Count	PCR Ct	PCR Ct	PCR Ct	PCR Ct				1	13.08	16	17.302	14.43				Count	PCR Ct	PCR Ct	PCR Ct	PCR Ct				1	16.42	20.1895	17.302	14.939				Count	PCR Ct	PCR Ct
		1	13.08	33.78	17.302	33.416				2	14.7	16	20.06	13.5				1	16.42	32.051	17.302	32.34				2	16.659	20.3129	20.06	18.5				1	18.88	34.42
		2	14.7	34.29	20.06	35.508				3	16.34	17.5	23.368	18.5				2	16.659	32.412	20.06	32.629				3	18.72	24.6935	23.92	26.5				2	19.13	36.56
		3	16.34	34.32	23.368	35.554				4	16.42	11.5	23.92	17.5				3	18.72	34.29	23.92	32.84				4	20.27	21.4925	25.86	21.636				3	22.23	36.63
		4	16.42	34.46	23.92	36.19				5	16.659	12.41	25.2	17.5				4	20.27	34.68	25.86	33.64				5	20.95	24.9855	25.892	20.089				4	22.24	37.82
		5	16.659	34.68	25.2	36.387				6	17	9	25.397	20				5	20.95	36.46	25.892	34.4				6	21.224	15.6794	26.3	19.859				5	22.47	38.11
		6	17	36.94	25.397	36.5				7	17.65	17	25.8	15				6	21.224	36.94	26.3	35.51				7	21.26	23.9685	27.54	24.491				6	22.68	38.66
		7	17.65	37.59	25.8	37.207				8	17.73	17	25.892	17.57				7	21.26	38.2	27.54	35.58				8	21.354	27.6795	28.17	27				7	22.78	45
		8	17.73	38.371	25.892	37.956				9	18.31	17.5	25.998	19.56				8	21.354	39.5	28.17	36.14				9	21.724	25.4147	28.52	25.8328				8	22.96	45
		9	18.31	39.5	25.998	38.583				10	18.72	15.84	26.2	19.28				9	21.724	40	28.52	37.47				10	22.924	25.0999	28.98	20				9	23.64	45
		10	18.72	45	26.2	38.94				11	18.8	16.5	27.999	19.76				10	22.924	45	28.98	37.956				11	24.108	24.8157	29.11	30.5				10	23.72	45
		11	18.8	45	27.999	39.668				12	19.3	12	28.17	23				11	24.108	45	29.11	38.94				12	25.12	27.1295	29.75	27.9144				11	23.82	45
		12	19.3	45	28.17	45				13	20.27	14	28.524	23.67				12	25.12	45	29.75	45				13	25.2	24.761	29.98	27				12	23.92	45
		13	20.27	45	28.524	45				14	20.95	14	28.98	20				13	25.2	45	29.98	45				14	25.556	24.6483	30.04	25.772				13	23.95	45
		14	20.95	45	28.98	45				15	21.17	19	29.11	19				14	25.556	45	30.04	45				15	25.73	26.289	30.12	25.5066				14	23.99	45
		15	21.17	45	29.11	45				16	21.224	15.98	29.184	18.55				15	25.73	45	30.12	45				16	25.798	33.7033	30.592	34				15	24.01	45
		16	21.224	45	29.184	45				17	21.26	13.5	29.31	25.5				16	25.798	45	30.592	45				17	26.75	27.3886	32.31	30.0374				16	24.18	45
		17	21.26	45	29.31	45				18	21.27	19	29.6	19				17	26.75	45	32.31	45				18	27.008	28.6527	32.34	50				17	24.57	45
		18	21.27	45	29.6	45				19	21.31	19.5	29.6	17.5				18	27.008	45	32.53	45				19	27.334	36.1401	32.53	21.287				18	24.64	45
		19	21.31	45	29.6	45				20	21.354	15.5	29.755	25.17				19	27.52	45	32.99	45				20	27.52	33.1165	32.629	50				19	24.66	45
		20	21.354	45	29.755	45				21	21.724	15.79	29.89	26.5				20	27.84	45	34.34	45				21	27.84	27.639	32.84	50				20	24.74	45
		21	21.724	45	29.89	45				22	21.82	18	29.98	25				21	28.19	45	36.867	45				22	28.19	34.99	32.99	31.912				21	24.87	45
		22	21.82	45	29.98	45				23	21.9	14	30.078	27				22	28.3	45		45				23	28.3	29.308	33.64	50				22	24.97	45
		23	21.9	45	30.078	45				24	22.924	16.64	30.125	22.56				23	29.139	45		45				24	28.57	32.7853	34.34	29.5				23	24.99	45
		24	22.924	45	30.125	45				25	23	13.5	30.437	27				24	29.174	45		45				25	28.991	42.8576	34.4	50				24	25.05	45
		25	23	45	30.437	45				26	23.37	18.5	30.592	21.38				25	29.33	45		45				26	29.139	19.5557	35.51	50				25	25.28	45
		26	23.37	45	30.592	45				27	24.108	17.32	30.82	25.5				26	29.37	45		45				27	29.174	22.1507	35.58	50				26	25.3	45
		27	24.108	45	30.82	45				28	24.9	13.5	31.43	33				27	29.45	45		45				28	29.33	28.204	36.14	50				27	25.35	45
		28	24.9	45	31.43	45				29	25.12	16.5	31.658	21.44				28	29.606	45		45				29	29.37	42.5825	36.867	26.252				28	25.56	45
		29	25.12	45	31.658	45				30	25.2	16	31.87	35				29	29.63	45		45				30	29.45	33.281	37.47	50				29	25.6	45
		30	25.2	45	31.87	45				31	25.556	16.98	32.1	20				30	30.556	45		45				31	29.606	20.6374	37.956	50				30	25.61	45
		31	25.556	45	32.1	45				32	25.73	17	32.313	23.75				31	31	45		45				32	29.63	27.35	38.94	50				31	25.76	45
		32	25.73	45	32.313	45				33	25.798	17.67	32.34	24.5				32	31.939	45		45				33	30.556	23.4653	45	50				32	26.11	45
		33	25.798	45	32.5	45				34	26.61	20	32.5	28.76				33	32.26	45		45				34	31	37.6755	45	50				33	26.22	45
		34	26.61	45	32.629	45				35	26.75	18.87	32.629	23.7				34	32.703			45				35	31.939	22.1499	45	50				34	26.29	45
		35	26.75	45	32.843	45				36	26.77	21.5	32.843	28.2				35				45				36	32.051	50	45	50				35	26.3	45
		36	26.77	45	33.206	45				37	27.008	18.92	33.206	39.5				36				45				37	32.26	30.772	45	50				36	26.39	45
		37	27.008	45	33.269	45				38	27.334	18.43	33.269	23.41				37				45				38	32.412	40.1209	45	50				37	26.49	45
		38	27.334	45	33.338	45				39	27.52	18.07	33.338	34				38				45				39	32.703	22.9728	45	50				38	26.51	45
		39	27.52	45	33.6	45				40	27.84	18	33.416	50				39				45				40	34.29	50	45	50				39	26.92	45
		40	27.84	45	33.64	45				41	28.19	19.5	33.64	26.5				40				45				41	34.68	50	45	50				40	26.92	45
		41	28.19	45	34.34	45				42	28.3	18	34.34	24				41				45				42	36.46	50	45	50				41	26.94	45
		42	28.3	45	34.66	45				43	28.52	28	34.66	26				42				45				43	36.94	50	45	50				42	27.3	45
		43	28.52	45	35.58	45				44	28.57	18.73	35.508	50				43				45				44	38.2	50	45	50				43	27.36	45
		44	28.57	45	36.14	45				45	28.77	24.5	35.554	50				44				45				45	38.371	50	45	50				44	27.42	45
		45	28.77	45	36.867	45				46	28.991	19.3	35.58	33								*45 = No Ct				46	39.5	50	45	50				45	27.48	45
		46	28.991	45	38.456	45				47	29.139	20.71	36.14	35												47	40	50	45	50				46	27.53	45
		47	29.139	45	39.942	45				48	29.174	22.12	36.19	50												48	45	50	45	50				47	27.71	45
		48	29.174	45		45				49	29.23	26	36.387	50												49	45	50	45	50				48	27.79	45
		49	29.23	45		45				50	29.33	23.5	36.5	50												50	45	50	45	50				49	28.01	45
		50	29.33	45		45				51	29.37	20	36.867	28.24												51	45	50	45	50				50	28.12	45
		51	29.37	45		45				52	29.45	23.5	37.207	50												52	45	50	45	50				51	28.26	45
		52	29.45	45		45				53	29.606	24.81	37.956	50												53	45	50	45	50				52	28.35	45
		53	29.606	45		45				54	29.63	20	38.456	36.8												54	45	50	45	50				53	28.36	45
		54	29.63	45		45				55	29.65	21	38.583	50												55	45	50	45	50				54	28.36	45
		55	29.65	45		45				56	30.556	22.75	38.94	50												56	45	50	45	50				55	28.38	45
		56	30.556	45		45				57	30.66	29.5	39.668	50												57	45	50	45	50				56	28.45	45
		57	30.66	45		45				58	30.89	27	39.942	40												58	45	50	45	50				57	28.54	45
		58	30.89			45				59	31	20	45	50												59	45	50	45	50				58	29.05	45
		59	31			45				60	31.939	23.58	45	50												60	45	50	45	50				59	29.14	45
		60	31.939			45				61	32.051	20.87	45	50												61	45	50	45	50				60	29.25	45
		61	32.051			45				62	32.26	21	45	50												62	45	50	45	50				61	29.27	45
		62	32.26			45				63	32.412	24.71	45	50												63	45	50	45	50				62	29.33	45
		63	32.412			45				64	32.703	25.93	45	50												64	45	50	45	50				63	29.33	45
		64	32.703			45				65	33.78	50	45	50												65	45	50	45	50				64	29.57	45
		65	34.29			45				66	34.29	41	45	50												66	45	50	45	50				65	29.58	45
		66	34.92			45				67	34.29	38	45	50												67	45	50						66	30.22	45
		67	35.09			45				68	34.32	50	45	50												68	45	50						67	30.35	45
		68	36.1			45				69	34.46	42	45	50												69	45	50						68	30.37	45
		69	36.46			45				70	34.68	50	45	50												70	45	50						69	30.72	45
		70	36.9			45				71	34.92	41	45	50												71	45	50						70	30.72	45
		71	37.62			45				72	35.09	27.5	45	50													*(PCR) 45 = No Ct; (LAMP) 50 = No TTR							71	30.78	45
		72	38.2			45				73	36.1	22.5	45	50																				72	30.95
		73				45				74	36.46	33.5	45	50																				73	31.15
		74				45				75	36.9	32	45	50																				74	31.33
						*45 = No Ct				76	36.94	50	45	50																				75	31.52
										77	37.59	50	45	50																				76	31.63
										78	37.62	30	45	50																				77	31.72
										79	38.2	28	45	50																				78	31.74
										80	38.371	50	45	50																				79	31.83
										81	39.5	50	45	50																				80	32
										82	45	50	45	50																				81	32.05
										83	45	50	45	50																				82	32.41
										84	45	50	45	50																				83	32.42
										85	45	50	45	50																				84	32.7
										86	45	50	45	50																				85	33.12
										87	45	50	45	50																				86	33.14
										88	45	50	45	50																				87	33.26
										89	45	50	45	50																				88	33.73
										90	45	50	45	50																				89	34.06
										91	45	50	45	50																				90	34.19
										92	45	50	45	50																				91	34.22
										93	45	50	45	50																				92	34.43
										94	45	50	45	50																				93	34.52
										95	45	50	45	50																				94	34.65
										96	45	50	45	50																				95	34.95
										97	45	50	45	50																				96	34.95
										98	45	50	45	50																				97	35.05
										99	45	50	45	50																				98	35.23
										100	45	50	45	50																				99	35.5
										101	45	50	45	50																				100	35.53
										102	45	50	45	50																				101	35.79
										103	45	50	45	50																				102	36.86
										104	45	50	45	50																						*45 = No Ct
										105	45	50	45	50
										106	45	50	45	50
										107	45	50	45	50
										108	45	50	45	50
										109	45	50	45	50
										110	45	50	45	50
										111	45	50	45	50
										112	45	50	45	50
										113	45	50	45	50
										114	45	50	45	50
										115	45	50	45	50
										116	45	50	45	50
										117	45	50	45	50
										118	45	50	45	50
										119	45	50	45	50
										120	45	50	45	50
										121	45	50
										122	45	50
										123	45	50
										124	45	50
										125	45	50
										126	45	50
										127	45	50
										128	45	50
										129	45	50
											*(PCR) 45 = No Ct; (LAMP) 50 = No TTR

## Sheet: Supp Fig 1
	S1a
				Specific amplification												Non-specific amplification
			Replicate	200						NTC						200						NTC
				E1	E1-LNA(5', F1c)	E1-LNA(5', F2)	E1-LNA(5', B1c)	E1-LNA(5', B2)	E1-LNA(5', LF+LB)	E1	E1-LNA(5', F1c)	E1-LNA(5', F2)	E1-LNA(5', B1c)	E1-LNA(5', B2)	E1-LNA(5', LF+LB)	E1	E1-LNA(5', F1c)	E1-LNA(5', F2)	E1-LNA(5', B1c)	E1-LNA(5', B2)	E1-LNA(5', LF+LB)	E1	E1-LNA(5', F1c)	E1-LNA(5', F2)	E1-LNA(5', B1c)	E1-LNA(5', B2)	E1-LNA(5', LF+LB)
		TTR	1	21.405	23.85		21.655	40.585														85.375			66.93
			2	21.955	57.055	36.14	21.64	58.475										62.515				70.015		87.675	61.075
			3	23.415	23.2		20.37	57.485	40.9													59.815	67.59	63.755	74.765
			4	19.25	41.655	28.87	19.215	48.6														58.565	88.395	60.77
			5	42.49	22.11		20.775	54.94										76.02						72.455	64.805
			6	31.125	30.515	28.285	20.3	36.685														59.575		61.85	74.3
			7	22.595		25.94	19.375	59.775														70.88	83.855	79.25
			8	21.445	26.45	24.6	44.705	64.265															84.645	78.785
			MEAN	25.46	32.1193	28.767	23.5044	52.6013	40.9									69.2675				67.3708	81.1213	72.0771	68.375
			SD	7.72672	12.8812	4.47101	8.61357	9.7472										9.54948				10.3814	9.23566	10.3407	6.00126
			SEM	2.73181	4.86864	1.9995	3.04536	3.44615										6.7525				4.23818	4.61783	3.90843	2.68385
	S1b
				Specific amplification												Non-specific amplification
			Replicate	200						NTC						200						NTC
				E2	E2-LNA(5', F1c)	E2-LNA(5', F2)	E2-LNA(5', B1c)	E2-LNA(5', B2)	E2-LNA(5', LF+LB)	E2	E2-LNA(5', F1c)	E2-LNA(5', F2)	E2-LNA(5', B1c)	E2-LNA(5', B2)	E2-LNA(5', LF+LB)	E2	E2-LNA(5', F1c)	E2-LNA(5', F2)	E2-LNA(5', B1c)	E2-LNA(5', B2)	E2-LNA(5', LF+LB)	E2	E2-LNA(5', F1c)	E2-LNA(5', F2)	E2-LNA(5', B1c)	E2-LNA(5', B2)	E2-LNA(5', LF+LB)
		TTR	1	18.18	20.61	27.31	24.495	47.1																61.35		60.99
			2	18.98	20.705	25.715	25.52	26.845															67.72	68.545	63.37	63.22
			3	19.675	18.755	26.275	21.105	30.6	40.59														75.33	58.455	61.475	54.535
			4	19.975	22.97	35.195	21.245	33.88															68.77	50.84	52.67	77.215
			5	17.54	17.555	27.45	21.51	30.98														83.825	84.675	59.835		69.065
			6	16.67	20.6	71.94	20.56	29.565														64.91		57.71	73.01	60.605
			7	18.71	49.775	38.125	21.355	29.23															67.77	51.55	55.9	67.865
			8	17.42	20.975	26.09	22.35	26.935														78.53	79.82	54.895	54.785	63.085
			MEAN	18.3937	23.9931	34.7625	22.2675	31.8919	40.59													75.755	74.0142	57.8975	60.2017	64.5725
			SD	1.15138	10.5392	15.7289	1.78351	6.54961														9.75806	7.14423	5.71343	7.48711	6.80572
			SEM	0.407074	3.72616	5.56099	0.630565	2.31564														5.63382	2.91662	2.02	3.0566	2.40618
	S1c
				Specific amplification												Non-specific amplification
			Replicate	200						NTC						200						NTC
				E3	E3-LNA(5', F1c)	E3-LNA(5', F2)	E3-LNA(5', B1c)	E3-LNA(5', B2)	E3-LNA(5', LF+LB)	E3	E3-LNA(5', F1c)	E3-LNA(5', F2)	E3-LNA(5', B1c)	E3-LNA(5', B2)	E3-LNA(5', LF+LB)	E3	E3-LNA(5', F1c)	E3-LNA(5', F2)	E3-LNA(5', B1c)	E3-LNA(5', B2)	E3-LNA(5', LF+LB)	E3	E3-LNA(5', F1c)	E3-LNA(5', F2)	E3-LNA(5', B1c)	E3-LNA(5', B2)	E3-LNA(5', LF+LB)
		TTR	1	30.29	24.905		16.6	33.805	70.635									72.345						73.915		74.6	76.335
			2		24.955	24.845	16.94		72.365							79.675				64.42			83.945	74.61		85.235	72.57
			3	19.26	20.56	39.24	16.395	28.335	71.81													76.9		71.06		63.785	74.295
			4	17.65		24.92	17.105	25.295	71.785													61.935		70.59		87.385	72
			5	19.82	20.195	31.82	16.525	27.02	73.495													77.035		85.695		74.555	74.71
			6	18.36	22.685	47.87	21.005	30.68	68.84													66.25	73.675	76.89		78.535	76.125
			7	19.225	21.58	51.75	16.705	27.325	72.96													68.865		84.515		84.035	73.855
			8	19.105	20.63	26.495	19.065	41.575	74.25													69.615		76.545	67.95	72.36	72.975
			MEAN	20.53	22.2157	35.2771	17.5425	30.5764	72.0175							79.675		72.345		64.42		70.1	78.81	76.7275	67.95	77.5613	74.1081
			SD	4.36103	2.02894	11.1864	1.63895	5.59077	1.70214													5.9596	7.26199	5.64806		7.86398	1.58484
			SEM	1.64831	0.766865	4.22807	0.579456	2.11311	0.601799													2.433	5.135	1.99689		2.78034	0.560325

[truncated: 4 more sheets: Supp Fig 2, Supp Fig 3, Supp Fig 6, Supp Fig 8]
